# Supplementary material for: Genomic signatures of adaptation to Sahelian and Soudanian climates in sorghum landraces of Senegal
Source: Ecol Evol. 2019 Apr 23;9(10):6038–51. doi: 10.1002/ece3.5187 (PMC6540697; doi:10.1002/ece3.5187)
Supplement: Supplementary file 1 [file ECE3-9-6038-s001.xlsx]

## Sheet: Sheet1
Supporting Information Data S1: Information about the Senegalese sorghum collection in the USDA-GRIN database, including botanical race, geographic origin, accession local name, and ethno-linguistic group from which each landrace was collected. The proportion of membership of each accession in the seven subpopulations (Q1-Q7) found by ADMIXTURE model is indicated. The colors at the heading of eac…
Sample_ID	Botanical_race	Village_origin	Ethnic_group	Region	Counrty	Local_Name	Q1	Q2	Q3	Q4	Q5	Q6	Q7
PI647745	Unknown		IS6710		Senegal	IS 6710	0.99994	1e-05	1e-05	1e-05	1e-05	1e-05	1e-05
PI563486	Durra		IS12368		Senegal	IS 12368	0.99994	1e-05	1e-05	1e-05	1e-05	1e-05	1e-05
PI549176	Unknown				Mauritania	Beichna lahmar	0.99994	1e-05	1e-05	1e-05	1e-05	1e-05	1e-05
PI549173	Unknown				Mauritania	Beidha	0.99994	1e-05	1e-05	1e-05	1e-05	1e-05	1e-05
PI549172	Unknown				Mauritania	Vadila	0.99994	1e-05	1e-05	1e-05	1e-05	1e-05	1e-05
PI549171	Unknown				Mauritania	Takhalite	0.99994	1e-05	1e-05	1e-05	1e-05	1e-05	1e-05
PI533861	Caudatum-kafir		SC417		Senegal	15 S-50-16 Didangou	0.99994	1e-05	1e-05	1e-05	1e-05	1e-05	1e-05
PI522097	Guinea				Gambia		0.99994	1e-05	1e-05	1e-05	1e-05	1e-05	1e-05
PI514407	Durra	Sarre	Peul	SouthEast	Senegal	Fela	0.99994	1e-05	1e-05	1e-05	1e-05	1e-05	1e-05
PI514327	Durra	Ogo	Toucouleur	River	Senegal	Fela	0.99994	1e-05	1e-05	1e-05	1e-05	1e-05	1e-05
PI514287	Durra	Gueye Kadar	Toucouleur	River	Senegal	Fela	0.99994	1e-05	1e-05	1e-05	1e-05	1e-05	1e-05
PI514278	Durra	Mbilior	Oualo-Oualo	River	Senegal	Fela	0.99994	1e-05	1e-05	1e-05	1e-05	1e-05	1e-05
PI514324	Durra	Kanel	Toucouleur	River	Senegal	Fela	0.999939	1.1e-05	1e-05	1e-05	1e-05	1e-05	1e-05
PI549175	Guinea				Mauritania	Rahya Hamra Beidha	0.999935	1e-05	1e-05	1e-05	1e-05	1.5e-05	1e-05
PI549177	Unknown				Mauritania	Lmouch	0.912318	1e-05	1e-05	0.087632	1e-05	1e-05	1e-05
PI514404	Durra	Golmi	Sarakole	SouthEast	Senegal	Nagbani	0.876803	1e-05	1e-05	0.080459	1e-05	0.042698	1e-05
PI514367	Guinea	Touba Loumbi	Oualoff	Ferlo	Senegal	Fela	0.872684	1.3e-05	1e-05	0.127263	1e-05	1e-05	1e-05
PI563483	Guinea-caudatum		IS12339		Senegal	IS 12339	0.859138	1e-05	1e-05	0.065293	1e-05	0.075529	1e-05
PI514283	Durra	Lagbar	Toucouleur	River	Senegal	Fela	0.85065	1e-05	1e-05	0.1493	1e-05	1e-05	1e-05
PI514406	Durra	Golmi	Sarakole	SouthEast	Senegal	Fela	0.846106	1e-05	1e-05	0.153844	1e-05	1e-05	1e-05
PI514279	Durra	Mbilior	Oualo-Oualo	River	Senegal	Fela	0.740221	1e-05	1e-05	0.259729	1e-05	1e-05	1e-05
PI549178	Durra-caudatum				Mauritania	Bichna lekbihra	0.737325	1.1e-05	1e-05	0.196829	1e-05	0.065805	1e-05
PI549179	Unknown				Mauritania	Bichna ahjnana	0.711412	1e-05	1e-05	0.217005	1e-05	0.071542	1e-05
PI514288	Durra	Meri	Peul	River	Senegal	Fela	0.708346	1e-05	1e-05	0.291604	1e-05	1e-05	1e-05
PI514328	Durra	Ogo	Toucouleur	River	Senegal	Fela	0.706186	1e-05	1e-05	0.269062	1.3e-05	0.02471	1e-05
PI514286	Durra	Yare Lao	Peul	River	Senegal	Fela	0.705084	1e-05	0.107314	0.185567	1e-05	1e-05	0.002005
PI514405	Durra	Golmi	Sarakole	SouthEast	Senegal	Guadiaba	0.703939	1e-05	1e-05	0.290227	1e-05	0.005794	1e-05
PI514280	Guinea	Bokimedo	Oualo-Oualo	River	Senegal	Fela	0.701296	1e-05	1e-05	0.298654	1e-05	1e-05	1e-05
PI514323	Durra	Kanel	Toucouleur	River	Senegal	Same	0.565961	1e-05	0.141275	0.292724	1e-05	1e-05	1e-05
PI514606	Unknown	Ndiaye Ndiaye	Serere	SineSaloum	Senegal	Bassi Tin	0.543948	0.263277	0.076011	1e-05	0.037464	0.079281	1e-05
PI549167	Unknown				Mauritania	Bichne	0.497911	1e-05	0.044243	0.457806	1e-05	1e-05	1e-05
PI549168	Unknown				Mauritania		0.468205	1e-05	0.010369	0.521386	1e-05	1e-05	1e-05
PI514330	Durra	Navel	Toucouleur	River	Senegal	Same	0.456744	1e-05	1e-05	0.543206	1e-05	1e-05	1e-05
PI563484	Durra		IS12357		Senegal	IS 12357	0.436038	1e-05	1e-05	0.060051	1e-05	0.503871	1e-05
PI522158	Guinea				Gambia		1e-05	0.99994	1e-05	1e-05	1e-05	1e-05	1e-05
PI522143	Guinea				Gambia		1e-05	0.99994	1e-05	1e-05	1e-05	1e-05	1e-05
PI514615	Unknown	Medina Yorofoula	Peul Foulbe	Casamance	Senegal	Bassi Nebamaro	1e-05	0.99994	1e-05	1e-05	1e-05	1e-05	1e-05
PI514589	Guinea	Tangori	Malinke	Casamance	Senegal	Bassi	1e-05	0.99994	1e-05	1e-05	1e-05	1e-05	1e-05
PI514471	Guinea	Satadougou Bafe	Malinke	SouthEast	Senegal	Kinto	1e-05	0.99994	1e-05	1e-05	1e-05	1e-05	1e-05
PI514465	Guinea	Kassangueri	Malinke	SouthEast	Senegal	Kinto	1e-05	0.99994	1e-05	1e-05	1e-05	1e-05	1e-05
PI514463	Caudatum	Tourakoto	Malinke	SouthEast	Senegal	Makabe	1e-05	0.99994	1e-05	1e-05	1e-05	1e-05	1e-05
PI514462	Guinea	Tourakoto	Malinke	SouthEast	Senegal	Kinto	1e-05	0.99994	1e-05	1e-05	1e-05	1e-05	1e-05
PI514430	Guinea	Gouta	Peul	SouthEast	Senegal	Bayeri	1e-05	0.99994	1e-05	1e-05	1e-05	1e-05	1e-05
PI514385	Guinea	Sara Koli	Oualoff	SouthEast	Senegal	Nieniko	1e-05	0.99994	1e-05	1e-05	1e-05	1e-05	1e-05
PI514379	Guinea	Maka	Soce	SouthEast	Senegal	Bassi Nebamaro	1e-05	0.99994	1e-05	1e-05	1e-05	1e-05	1e-05
PI514343	Guinea	Saboya	Toucouleur	SineSaloum	Senegal	Bassi Kinte	1e-05	0.99994	1e-05	1e-05	1e-05	1e-05	1e-05
PI514341	Guinea	Saboya	Toucouleur	SineSaloum	Senegal	Bassi Yathiar	1e-05	0.999939	1e-05	1.1e-05	1e-05	1e-05	1e-05
PI514607	Unknown	Doulouyabe	Peul Foulbe	SouthEast	Senegal	Sg. 1857	1e-05	0.999938	1.2e-05	1e-05	1e-05	1e-05	1e-05
PI514415	Durra	Koussane	Toucouleur	SouthEast	Senegal	Fela	1e-05	0.999938	1.2e-05	1e-05	1e-05	1e-05	1e-05
PI522156	Guinea				Gambia		1.2e-05	0.999937	1e-05	1.1e-05	1e-05	1e-05	1e-05
PI522126	Guinea				Gambia		1e-05	0.999937	1.1e-05	1.2e-05	1e-05	1e-05	1e-05
PI522127	Guinea				Gambia		1e-05	0.999935	1e-05	1.5e-05	1e-05	1e-05	1e-05
PI522138	Guinea				Gambia		1.2e-05	0.999934	1e-05	1e-05	1.3e-05	1e-05	1e-05
PI522148	Guinea				Gambia		1.2e-05	0.999932	1e-05	1.3e-05	1e-05	1.2e-05	1e-05
PI514412	Guinea	Koussane	Toucouleur	SouthEast	Senegal	Nieniko Yabiti	1e-05	0.991963	0.007987	1e-05	1e-05	1e-05	1e-05
PI514413	Guinea	Koussane	Toucouleur	SouthEast	Senegal	Nieniko Patay	1e-05	0.991471	1e-05	1e-05	0.008479	1e-05	1e-05
PI514376	Guinea	Koussalane	Toucouleur	SouthEast	Senegal	Bayeri	1e-05	0.989775	1e-05	1e-05	0.010175	1e-05	1e-05
PI514386	Guinea	Sara Koli	Oualoff	SouthEast	Senegal	Bassi Bailadji	1e-05	0.986497	1e-05	1e-05	0.013453	1e-05	1e-05
PI514476	Guinea	Badon	Malinke	SouthEast	Senegal	Kinto	1e-05	0.986316	1e-05	0.013634	1e-05	1e-05	1e-05
PI514577	Guinea	Sindian	Diola	Casamance	Senegal	Bassi Tap	1e-05	0.982839	1e-05	1e-05	0.017111	1e-05	1e-05
PI514310	Guinea	Vindediabi	Peul	Ferlo	Senegal	Nieniko	1e-05	0.972098	1e-05	1.2e-05	0.027851	1e-05	1e-05
PI514579	Guinea	Diokadou	Diola	Casamance	Senegal	Bassi Tap	1.2e-05	0.966504	1e-05	1e-05	0.033444	1e-05	1e-05
PI514481	Guinea	Bantala	Bassari Tandanke	SouthEast	Senegal	Kinto	1e-05	0.962715	1e-05	1e-05	0.037235	1e-05	1e-05
PI549180	Guinea				Mauritania	Gueine	1e-05	0.961005	1e-05	1e-05	0.038945	1e-05	1e-05
PI514466	Guinea	Kondokhou	Malinke	SouthEast	Senegal	Kinto	1e-05	0.960133	0.025386	1e-05	1e-05	1e-05	0.01444
PI514460	Guinea	Khossanto	Malinke	SouthEast	Senegal	Kinto	1e-05	0.953443	1e-05	0.046507	1e-05	1e-05	1e-05
PI522129	Guinea				Gambia		1.1e-05	0.942125	1e-05	1e-05	0.057824	1e-05	1e-05
PI647721	Unknown	Senegal	IS3424		Senegal	IS 3424	1e-05	0.935505	1e-05	1.1e-05	0.064443	1e-05	1e-05
PI522150	Guinea				Gambia		1e-05	0.935039	1e-05	1.3e-05	0.064908	1e-05	1e-05
PI514308	Guinea	Madje	Peul	Ferlo	Senegal	Nieniko	1e-05	0.933073	1e-05	0.00161	0.065274	1.3e-05	1e-05
PI514580	Guinea	Badiama	Diola	Casamance	Senegal	Bassi Tap	1e-05	0.930496	1e-05	1e-05	0.069454	1e-05	1e-05
PI522155	Guinea				Gambia		1e-05	0.926019	1.1e-05	0.04123	0.03271	1e-05	1e-05
PI514394	Guinea	Kolomba	Malinke	SouthEast	Senegal	Bassi	1e-05	0.908702	1e-05	0.022432	0.068826	1e-05	1e-05
PI522125	Guinea				Gambia		1e-05	0.897734	1.7e-05	0.026893	0.075326	1e-05	1e-05
PI514359	Guinea	Tiel	Oualoff	Ferlo	Senegal	Bassi	1.1e-05	0.884209	1e-05	1e-05	0.11574	1e-05	1e-05
PI514453	Guinea	Baily	Toucouleur	SouthEast	Senegal	Bayeri	1e-05	0.875849	0.124101	1e-05	1e-05	1e-05	1e-05
PI514365	Guinea	Touba Loumbi	Oualoff	Ferlo	Senegal	Bassi Yama	1e-05	0.86552	1e-05	1e-05	0.13443	1e-05	1e-05
PI514581	Guinea	Diouloulou	Diola	Casamance	Senegal	Bassi	1.2e-05	0.859661	1e-05	1.4e-05	0.140284	1e-05	1e-05
PI514293	Guinea	Namari	Toucouleur	Ferlo	Senegal	Nieniko	1.2e-05	0.858089	1e-05	0.031464	0.110405	1e-05	1e-05
PI514441	Guinea	Danbakoli	Peul	SouthEast	Senegal	Bayeri	1e-05	0.857432	0.13398	0.008548	1e-05	1e-05	1e-05
PI514578	Guinea	Sindian	Diola	Casamance	Senegal	Bassi Kohre	1e-05	0.854388	1e-05	1e-05	0.077931	0.067641	1e-05
PI514361	Guinea	Velingara	Oualoff	Ferlo	Senegal	Bassi	1e-05	0.840221	1e-05	0.029301	0.130437	1e-05	1e-05
PI514594	Guinea	Bona	Malinke	Casamance	Senegal	Kinto	1e-05	0.840164	1e-05	0.050405	0.10939	1e-05	1e-05
PI514325	Guinea	Ogo	Toucouleur	River	Senegal	Nieniko	1e-05	0.81863	1e-05	0.038252	0.111977	1e-05	0.031111
PI514468	Guinea	Bembou	Malinke	SouthEast	Senegal	Kinto	1e-05	0.810656	1e-05	0.152518	0.036785	1e-05	1e-05
PI647797	Unknown		IS3433		Senegal	IS 3433 (Kinto blanc)	1e-05	0.779861	1e-05	1e-05	0.220089	1e-05	1e-05
PI514477	Guinea	Badon	Malinke	SouthEast	Senegal	Bayeri	1.2e-05	0.742346	1e-05	0.074233	0.183378	1.1e-05	1e-05
PI514498	Guinea	Etiolo	Bassari	SouthEast	Senegal	Dilli Ivoira	1e-05	0.718887	1e-05	0.066134	0.214939	1e-05	1e-05
PI514571	Guinea	Tanaf	Mendingue	Casamance	Senegal	Kinto	1e-05	0.713578	0.116038	0.170344	1e-05	1e-05	1e-05
PI514499	Bicolor	Etiolo	Bassari	SouthEast	Senegal	Anissa	1e-05	0.706079	1e-05	0.134827	0.149844	0.00922	1e-05
PI514582	Guinea	Essam	Diola	Casamance	Senegal	Bassi	1e-05	0.679911	1e-05	0.133332	0.186717	1e-05	1e-05
PI647732	Unknown		IS3425		Senegal	IS 3425 (Kinto blanc)	1e-05	0.617527	1e-05	1e-05	0.382423	1e-05	1e-05
PI514563	Guinea	Diareng	Mendingue	Casamance	Senegal	Kinto Ouolon	1e-05	0.585428	1e-05	0.022863	0.39167	1e-05	1e-05
PI514567	Guinea	Silame	Soce	Casamance	Senegal	Kinto	1e-05	0.584319	1e-05	1e-05	0.415631	1e-05	1e-05
PI514604	Unknown	Kamatane	Serere	SineSaloum	Senegal	Bassi	0.005097	0.571704	1e-05	0.25016	0.158439	0.014579	1e-05
PI514550	Guinea	Kamboua	Peul Firdou	Casamance	Senegal	Kinti	1e-05	0.554462	1e-05	0.003486	0.442012	1e-05	1e-05
PI514489	Guinea	Thiokoye	Peul	SouthEast	Senegal	Bayeri	0.015345	0.520629	1.3e-05	0.278089	0.169501	0.016414	1e-05
PI514492	Guinea	Landiene	Bassari Tandank_	SouthEast	Senegal	Binial	0.013482	0.507949	1e-05	0.253842	0.212501	0.012206	1e-05
PI514583	Guinea	Ndieba	Diola	Casamance	Senegal	Bassi Koutiri	1e-05	0.408645	1e-05	1e-05	0.591305	1e-05	1e-05
PI522132	Guinea				Gambia		1e-05	1e-05	0.601264	0.398686	1e-05	1e-05	1e-05
PI514447	Guinea	Dialamata	Malinke	SouthEast	Senegal	Nieniko	1e-05	1e-05	0.594461	0.405489	1e-05	1e-05	1e-05
PI514340	Guinea	Saboya	Toucouleur	SineSaloum	Senegal	Bassi Tourka	1e-05	1e-05	0.571475	0.428475	1e-05	1e-05	1e-05
PI514423	Guinea	Dinndoudie	peul	SouthEast	Senegal	Nienikel	1e-05	1e-05	0.569316	0.212922	1e-05	1e-05	0.217721
PI514382	Guinea	Sintiou Maniki	Peul Fouta	SouthEast	Senegal	Nieniko	1e-05	1e-05	0.535366	0.464584	1e-05	1e-05	1e-05
PI514530	Guinea	Medina Yorofoula	Peul Foulbe	Casamance	Senegal	Bassi	1e-05	1e-05	0.534338	0.465612	1e-05	1e-05	1e-05
PI514337	Guinea	Karang	Serere	SineSaloum	Senegal	Bassi Tourka	1e-05	1e-05	0.526316	0.473634	1e-05	1e-05	1e-05
PI522119	Guinea				Gambia		1e-05	1e-05	0.525733	0.46241	1e-05	1e-05	0.011817
PI514599	Guinea	Diediene	Diediena	SineSaloum	Senegal	Bassi Wende	1e-05	1e-05	0.504012	0.495938	1e-05	1e-05	1e-05
PI514613	Unknown	Medina Gonasse	Peul Fouta	Casamance	Senegal	Mobal	1e-05	1e-05	0.490874	0.509076	1e-05	1e-05	1e-05
PI522116	Guinea				Gambia		1e-05	1e-05	0.490115	0.509835	1e-05	1e-05	1e-05
PI514508	Guinea	Patim Kouta	Mendingue	Casamance	Senegal	Kinto Ouolon	1e-05	1e-05	0.485554	0.486961	0.027446	1e-05	1e-05
PI514417	Guinea	Goulounga	Toucouleur	SouthEast	Senegal	Nienikel	1e-05	1e-05	0.475893	0.462518	1e-05	0.034	0.027559
PI514368	Guinea	Payor	Peul	Ferlo	Senegal	Bassi	1e-05	1e-05	0.471353	0.491826	1e-05	1e-05	0.036781
PI514438	Guinea	Dianke Makam	Oualoff	SouthEast	Senegal	Nienikel	1e-05	1e-05	0.465369	0.369103	0.094124	1e-05	0.071374
PI522147	Guinea				Gambia		1e-05	1e-05	0.458774	0.541176	1e-05	1e-05	1e-05
PI514431	Guinea	Goundinseyni	Peul	SouthEast	Senegal	Nieniko	1e-05	1e-05	0.45633	0.54362	1e-05	1e-05	1e-05
PI514354	Guinea	Kahel	Soce	SineSaloum	Senegal	Bassi Tchangal	1e-05	1e-05	0.453956	0.545994	1e-05	1e-05	1e-05
PI514610	Unknown	Bandafassi	Peul	SouthEast	Senegal	IS 20074	1e-05	1e-05	0.45048	0.484162	1e-05	0.065318	1e-05
PI522106	Guinea				Gambia		1e-05	1e-05	0.450393	0.549557	1e-05	1e-05	1e-05
PI522131	Guinea				Gambia		1e-05	1e-05	0.449324	0.532781	1e-05	1e-05	0.017855
PI514428	Guinea	Bokolako	Soce	SouthEast	Senegal	Nieniko	1e-05	0.048595	0.440954	0.232699	0.215145	1e-05	0.062586
PI514369	Guinea	Payor	Peul	Ferlo	Senegal	Bassi	1e-05	1e-05	0.435279	0.564671	1e-05	1e-05	1e-05
PI514448	Guinea	Dialakoto	Malinke	SouthEast	Senegal	Nieniko	1e-05	1e-05	0.424517	0.573937	1e-05	1e-05	0.001506
PI522098	Guinea				Gambia		1e-05	1e-05	0.422602	0.577348	1e-05	1e-05	1e-05
PI514485	Guinea	N'Debou	Peul	SouthEast	Senegal	Bayeri	1e-05	1e-05	0.417731	0.483822	1e-05	0.091882	0.006536
PI514600	Guinea	Laimingue	Lamingue	SineSaloum	Senegal	Bassi Wende	1e-05	1e-05	0.411565	0.588385	1e-05	1e-05	1e-05
PI514611	Unknown	Sintiou Kolinka	Peul	SouthEast	Senegal	Mobal	1e-05	1e-05	0.403444	0.596506	1e-05	1e-05	1e-05
PI522159	Guinea				Gambia		1e-05	1e-05	1e-05	0.99994	1e-05	1e-05	1e-05
PI522123	Guinea				Gambia		1e-05	1e-05	1e-05	0.99994	1e-05	1e-05	1e-05
PI514598	Guinea	Mbiteyene	Mbiteyene	SineSaloum	Senegal	Bassi Wende	1e-05	1e-05	1e-05	0.99994	1e-05	1e-05	1e-05
PI514595	Guinea	Bona	Malinke	Casamance	Senegal	Bassi	1e-05	1e-05	1e-05	0.99994	1e-05	1e-05	1e-05
PI514570	Guinea	Tanaf	Mendingue	Casamance	Senegal	Kinto	1e-05	1e-05	1e-05	0.99994	1e-05	1e-05	1e-05
PI514562	Guinea	Sare Yoba	Toucouleur	Casamance	Senegal	Bassi	1e-05	1e-05	1e-05	0.99994	1e-05	1e-05	1e-05
PI514558	Guinea	Dianaba	Mandjack	Casamance	Senegal	Otiomp	1e-05	1e-05	1e-05	0.99994	1e-05	1e-05	1e-05
PI514557	Guinea	Sare Badio	Peul Fouladou	Casamance	Senegal	Koube Bodaye	1e-05	1e-05	1e-05	0.99994	1e-05	1e-05	1e-05
PI514551	Guinea	Guiro Yoro	Peul Firdou	Casamance	Senegal	Nieniko	1e-05	1e-05	1e-05	0.99994	1e-05	1e-05	1e-05
PI514473	Guinea	Fadecounda	Malinke	SouthEast	Senegal	Kinto	1e-05	1e-05	1e-05	0.99994	1e-05	1e-05	1e-05
PI514445	Guinea	Bira	Diankhanke	SouthEast	Senegal	Bodya	1e-05	1e-05	1e-05	0.99994	1e-05	1e-05	1e-05
PI514433	Guinea	Bala Foulbe	Peul Foulbe	SouthEast	Senegal	Amadi Bamba	1e-05	1e-05	1e-05	0.99994	1e-05	1e-05	1e-05
PI514366	Guinea	Touba Loumbi	Oualoff	Ferlo	Senegal	Congossane	1e-05	1e-05	1e-05	0.99994	1e-05	1e-05	1e-05
PI514358	Guinea	Sorokone	Serere	SineSaloum	Senegal	Congossane	1e-05	1e-05	1e-05	0.99994	1e-05	1e-05	1e-05
PI514356	Guinea	Diam Diam	Oualoff	SineSaloum	Senegal	Bassi Kinte	1e-05	1e-05	1e-05	0.99994	1e-05	1e-05	1e-05
PI514349	Guinea	Dagabiram	Oualoff	SineSaloum	Senegal	Bassi Wende	1e-05	1e-05	1e-05	0.99994	1e-05	1e-05	1e-05
PI514348	Guinea	Segre	Oualoff	SineSaloum	Senegal	Bassi Wende	1e-05	1e-05	1e-05	0.99994	1e-05	1e-05	1e-05
PI514281	Guinea	Bokimedo	Oualo-Oualo	River	Senegal	Nieniko	1e-05	1e-05	1e-05	0.99994	1e-05	1e-05	1e-05
PI514345	Guinea	Keur Moussa Drame	Oualoff	SineSaloum	Senegal	Bassi Kaba	1e-05	1e-05	1e-05	0.999933	1e-05	1.7e-05	1e-05
PI514452	Guinea	Baily	Toucouleur	SouthEast	Senegal	Nieniko	0.004366	1e-05	1e-05	0.995174	1e-05	0.00042	1e-05
PI514336	Guinea	Karang	Serere	SineSaloum	Senegal	Bassi	1e-05	1e-05	0.009204	0.990746	1e-05	1e-05	1e-05
PI514370	Guinea	Sil	Peul	Ferlo	Senegal	Bassi	1e-05	1e-05	0.017644	0.982306	1e-05	1e-05	1e-05
PI514576	Guinea	Niaguis	Mandjack	Casamance	Senegal	Otiomp	1e-05	1.3e-05	0.021832	0.978113	1.2e-05	1e-05	1e-05
PI514420	Guinea	Tomboura	Diakhante	SouthEast	Senegal	Dambayele	1e-05	1e-05	1e-05	0.976624	1e-05	1e-05	0.023326
PI514351	Guinea	Dioukoul	Oualoff	SineSaloum	Senegal	Bassi Wende	1e-05	1e-05	0.024135	0.975813	1e-05	1.2e-05	1e-05
PI514461	Caudatum	Khossanto	Malinke	SouthEast	Senegal	Makabe	1.2e-05	1e-05	0.024948	0.975	1e-05	1e-05	1e-05
PI514586	Guinea	Sansanba	Mendingue	Casamance	Senegal	Kinto	1e-05	1e-05	0.025608	0.974342	1e-05	1e-05	1e-05
PI514411	Guinea	Youpe-Amadi	Toucouleur	SouthEast	Senegal	Nieniko	0.009612	1e-05	1e-05	0.972692	1e-05	0.012178	0.005488
PI514353	Guinea	Ngueye Diaraye	Oualoff	SineSaloum	Senegal	Congossane	1e-05	1e-05	1e-05	0.971792	1e-05	1e-05	0.028158
PI514472	Guinea	Satadougou Bafe	Malinke	SouthEast	Senegal	Nio	1e-05	0.002194	1e-05	0.965976	1e-05	0.027997	0.003804
PI514612	Unknown	Neteboulou	Oualoff	SouthEast	Senegal	Mobal	1.7e-05	1e-05	0.040825	0.959116	1e-05	1.2e-05	1e-05
PI514375	Guinea	Koussalane	Toucouleur	SouthEast	Senegal	Bassi	0.019838	1e-05	1e-05	0.958853	1e-05	0.021269	1e-05
PI514418	Guinea	Tomboura	Diakhante	SouthEast	Senegal	Nieniko	0.005723	1e-05	1e-05	0.957871	1e-05	0.023932	0.012444
PI514440	Guinea	Danbakoli	Peul	SouthEast	Senegal	Amadi Bamba	1e-05	1e-05	0.042815	0.957129	1.6e-05	1e-05	1e-05
PI514587	Guinea	N'Diama	Mendingue	Casamance	Senegal	Bassi Wende	1e-05	1e-05	0.042852	0.957098	1e-05	1e-05	1e-05
PI514443	Guinea	Banbadinka	Diankhanke	SouthEast	Senegal	Sameri	1e-05	1e-05	1e-05	0.954103	1e-05	1e-05	0.045847
PI514475	Guinea	Badon	Malinke	SouthEast	Senegal	Nio	1e-05	1e-05	0.04275	0.952805	1e-05	0.004405	1e-05
PI514350	Guinea	Nganda	Oualoff	SineSaloum	Senegal	Bassi Wende	1e-05	1e-05	0.047842	0.952108	1e-05	1e-05	1e-05
PI514363	Guinea	Patakour	Peul	Ferlo	Senegal	Bassi	1e-05	1e-05	0.002612	0.947149	1e-05	1e-05	0.050199
PI514387	Guinea	Sara Koli	Oualoff	SouthEast	Senegal	Bassi Nebamaro	0.019537	1e-05	1e-05	0.944502	1e-05	0.035921	1e-05
PI514533	Guinea	Kohel	Oualoff	Casamance	Senegal	Bassi Bomackbi	1e-05	1e-05	0.056621	0.943326	1e-05	1.2e-05	1e-05
PI514384	Guinea	Fadiakounda	Peul	SouthEast	Senegal	Bassi	0.020104	1e-05	1e-05	0.943136	1e-05	0.03672	1e-05
PI514575	Guinea	Adeane	Mandjack	Casamance	Senegal	Otiomp	1e-05	1e-05	0.061081	0.938869	1e-05	1e-05	1e-05
PI514483	Guinea-caudatum	Sangola	Bassari	SouthEast	Senegal	Binda	0.020726	1e-05	1e-05	0.938279	0.000955	0.040009	1e-05
PI522103	Guinea				Gambia		0.027065	1e-05	1e-05	0.931279	1e-05	0.041616	1e-05
PI514584	Guinea	Ndieba	Diola	Casamance	Senegal	Bassi Wende	1e-05	0.017065	0.049036	0.931164	0.002706	1e-05	1e-05
PI522134	Guinea				Gambia		1e-05	1e-05	0.069799	0.930151	1e-05	1e-05	1e-05
PI514501	Guinea	Idale	Bassari	SouthEast	Senegal	Yandar	0.009372	0.003219	1e-05	0.925423	0.019013	0.042953	1e-05
PI514339	Guinea	Ndiaye Kounda	Oualoff	SineSaloum	Senegal	Bassi Yathiar	1e-05	1e-05	0.075359	0.924591	1e-05	1e-05	1e-05
PI514537	Guinea	Tieti	Peul	Casamance	Senegal	Nieniko	1e-05	1e-05	0.08459	0.91536	1e-05	1e-05	1e-05
PI514380	Guinea	Maka	Soce	SouthEast	Senegal	Nieniko	0.009203	0.073562	1e-05	0.909019	1e-05	0.008186	1e-05
PI514484	Guinea	Sangola	Bassari	SouthEast	Senegal	Binial	1e-05	1e-05	0.091991	0.907959	1e-05	1e-05	1e-05
PI514374	Guinea	Mereto	Toucouleur	SouthEast	Senegal	Congossane	1.2e-05	1e-05	0.095	0.904948	1e-05	1e-05	1e-05
PI522122	Guinea	Gambia			Gambia		1e-05	1e-05	0.095612	0.904336	1e-05	1.2e-05	1e-05
PI522096	Guinea	Gambia			Gambia		1e-05	1e-05	0.096215	0.903735	1e-05	1e-05	1e-05
PI514421	Guinea	Tomboura	Diakhante	SouthEast	Senegal	Tchenikora	1.7e-05	1e-05	0.098249	0.901686	1.9e-05	1e-05	1e-05
PI514344	Guinea	Keur Moussa Drame	Oualoff	SineSaloum	Senegal	Bassi Gaoya	1e-05	1e-05	0.102582	0.897368	1e-05	1e-05	1e-05
PI514568	Guinea	Sandiniere	Mendingue	Casamance	Senegal	Kinto	1e-05	1e-05	0.099193	0.888954	0.011813	1e-05	1e-05
PI514355	Guinea	Kahel	Soce	SineSaloum	Senegal	Bassi Tin	1e-05	1e-05	0.112117	0.887833	1e-05	1e-05	1e-05
PI514535	Guinea	Pata	Peul	Casamance	Senegal	Bassi	1e-05	1e-05	0.077657	0.882212	0.040091	1e-05	1e-05
PI522157	Guinea				Gambia		1e-05	1e-05	0.122696	0.877254	1e-05	1e-05	1e-05
PI522142	Guinea				Gambia		1e-05	1e-05	0.124098	0.875852	1e-05	1e-05	1e-05
PI514585	Guinea	Sansanba	Mendingue	Casamance	Senegal	Bassi	1e-05	1e-05	0.12491	0.87504	1e-05	1e-05	1e-05
PI514588	Guinea	Tangori	Malinke	Casamance	Senegal	Bassi Tap	1e-05	1e-05	0.106716	0.873746	1e-05	1e-05	0.019499
PI522099	Guinea				Gambia		1e-05	0.005581	0.101373	0.872221	0.005217	1e-05	0.015589
PI514556	Guinea	Sare Badio	Peul Fouladou	Casamance	Senegal	Koube Baledje	1e-05	1e-05	0.131689	0.868261	1e-05	1e-05	1e-05
PI522117	Guinea				Gambia		1e-05	0.009773	0.12756	0.862627	1e-05	1e-05	1e-05
PI514444	Guinea	Niaoule	Diankhanke	SouthEast	Senegal	Bodya	1e-05	1e-05	0.141186	0.858764	1e-05	1e-05	1e-05
PI522118	Guinea				Gambia		1e-05	1e-05	0.121853	0.856261	0.008236	1e-05	0.01362
PI514525	Guinea	Kerewane	Peul	Casamance	Senegal	Bassi	0.014137	1e-05	0.133578	0.852245	1e-05	1e-05	1e-05
PI514608	Unknown	Tomborokoto	Malinke	SouthEast	Senegal	Sg. 1898	0.062527	1e-05	1e-05	0.846134	0.002286	0.089024	1e-05
PI514347	Guinea	Tiarene	Toucouleur	SineSaloum	Senegal	Bassi Wende	1e-05	1e-05	0.146805	0.843999	1e-05	1e-05	0.009156
PI514560	Guinea	Diambati	Peul Fouladou	Casamance	Senegal	Bassi	1e-05	1e-05	0.129769	0.841712	0.026761	0.001727	1e-05
PI514346	Guinea	Keur Moussa Drame	Oualoff	SineSaloum	Senegal	Bassi	1e-05	1e-05	0.162613	0.837337	1e-05	1e-05	1e-05
PI514381	Guinea	Sintiou Maniki	Peul Fouta	SouthEast	Senegal	Congossane	1e-05	1e-05	0.171727	0.828223	1e-05	1e-05	1e-05
PI522149	Unknown				Gambia		1e-05	1e-05	0.175748	0.824202	1e-05	1e-05	1e-05
PI514565	Guinea	Diareng	Mendingue	Casamance	Senegal	Bamako Basso	1e-05	1e-05	0.190239	0.809711	1e-05	1e-05	1e-05
PI522105	Unknown				Gambia		1e-05	1e-05	0.193306	0.806644	1e-05	1e-05	1e-05
PI514566	Guinea	Silame	Soce	Casamance	Senegal	Bassi	1e-05	0.004742	0.185026	0.806545	0.003657	1e-05	1e-05
PI514526	Guinea	Bokonto	Peul Firdou	Casamance	Senegal	Bassi	1e-05	1e-05	0.194106	0.805844	1e-05	1e-05	1e-05
PI514519	Guinea	Lerovala	Peul Foulbe	Casamance	Senegal	Nieniko	1.7e-05	1e-05	0.172626	0.792871	0.034457	1e-05	1e-05
PI514482	Guinea	Sangola	NA	SouthEast	Senegal	Nieniko	1e-05	1e-05	0.16839	0.778452	1e-05	0.05035	0.002779
PI514469	Guinea	Nafadji	Malinke	SouthEast	Senegal	Nio	1e-05	1e-05	0.224658	0.775292	1e-05	1e-05	1e-05
PI514497	Guinea-caudatum	Etiolo	Bassari	SouthEast	Senegal	Digaff	0.004147	0.017796	0.096898	0.771783	0.000237	0.109128	1e-05
PI514388	Guinea	Noumayel	Toucouleur	SouthEast	Senegal	Nieniko	1e-05	1e-05	0.222795	0.771117	1e-05	1e-05	0.006048
PI514301	Guinea	Ouro - Seano	Peul	Ferlo	Senegal	Bassi	0.014135	1e-05	1e-05	0.761644	1e-05	0.025294	0.198897
PI522137	Guinea				Gambia		1e-05	1e-05	0.22864	0.760011	1e-05	1e-05	0.011309
PI514338	Guinea	Ndiaye Kounda	Oualoff	SineSaloum	Senegal	Bassi Tourka	1e-05	1e-05	0.240907	0.759043	1e-05	1e-05	1e-05
PI522144	Guinea				Gambia		1e-05	1e-05	0.251805	0.748145	1e-05	1e-05	1e-05
PI522113	Guinea				Gambia		1e-05	1e-05	0.263413	0.736537	1e-05	1e-05	1e-05
PI514593	Guinea	Bona	Malinke	Casamance	Senegal	Koema	1e-05	1e-05	0.266361	0.733589	1e-05	1e-05	1e-05
PI522153	Unknown				Gambia		1e-05	1e-05	0.268178	0.731772	1e-05	1e-05	1e-05
PI514390	Guinea	Sarediemi	Sarakole	SouthEast	Senegal	Nieniko	1e-05	1e-05	0.206591	0.730653	1e-05	1e-05	0.062716
PI514357	Durra	Diam Diam	Oualoff	SineSaloum	Senegal	Fela	1e-05	1e-05	0.092202	0.730304	1e-05	0.177454	1e-05
PI514591	Guinea	Silinkine	Malinke	Casamance	Senegal	Bassi	1e-05	1e-05	0.273864	0.726086	1e-05	1e-05	1e-05
PI514372	Guinea	Koutia Gaedi	Soce	SouthEast	Senegal	Nieniko	1e-05	1e-05	0.194379	0.7239	1e-05	1e-05	0.08168
PI514378	Guinea	Maka	Soce	SouthEast	Senegal	Bassi Tourka	1e-05	1e-05	0.278905	0.721045	1e-05	1e-05	1e-05
PI514333	Guinea	Ndiamane	Serere	SineSaloum	Senegal	Bassi	0.062594	1e-05	0.150762	0.720733	0.010561	0.004634	0.050707
PI514312	Guinea	Doude Bague	Toucouleur	Ferlo	Senegal	Nieniko	1e-05	1.4e-05	1e-05	0.714557	1e-05	1e-05	0.285389
PI514383	Guinea	Sintiou Maniki	Peul Fouta	SouthEast	Senegal	Sambatako	1e-05	1e-05	0.243769	0.709443	1e-05	1e-05	0.046748
PI514335	Guinea	Touba Kouta	Soce	SineSaloum	Senegal	Bassi	1e-05	1e-05	0.292988	0.706962	1e-05	1e-05	1e-05
PI514395	Guinea	Kolomba	Malinke	SouthEast	Senegal	Bassi	1e-05	1.4e-05	0.235484	0.701322	1e-05	1e-05	0.06315
PI514609	Unknown	Bantala	Bassari Tandanke	SouthEast	Senegal	Bambara Messanga	1e-05	0.005052	0.26495	0.699567	1e-05	0.014102	0.016309
PI514617	Unknown	Diouloulou	Diola	Casamance	Senegal	IS 20151	1e-05	1e-05	0.300411	0.699539	1e-05	1e-05	1e-05
PI522120	Guinea				Gambia		1e-05	1e-05	0.303619	0.696331	1e-05	1e-05	1e-05
PI514352	Guinea	Pate Tiangaye	Toucouleur	SineSaloum	Senegal	Congossane	1e-05	1e-05	0.306257	0.693693	1e-05	1e-05	1e-05
PI522107	Guinea				Gambia		1e-05	1e-05	0.273901	0.691786	1e-05	0.034273	1e-05
PI522115	Guinea				Gambia		1e-05	1e-05	0.308444	0.691506	1e-05	1e-05	1e-05
PI514614	Unknown	Koulinto	Mendingue	Casamance	Senegal	Sg. 1965	1e-05	1e-05	0.311366	0.688584	1e-05	1e-05	1e-05
Sn41	Guinea		Congossane SH 60 IRAT4	CNRA	Senegal	Congossane SH 60 IRAT4	0.071836	1e-05	0.21714	0.688187	1e-05	0.011597	0.01122
PI522114	Guinea				Gambia		1e-05	1e-05	0.312689	0.687261	1e-05	1e-05	1e-05
PI549181	Guinea				Mauritania	Kheilou	1.6e-05	1e-05	1.6e-05	0.681143	1e-05	0.003427	0.315379
PI514429	Guinea	Gouta	Peul	SouthEast	Senegal	Nieniko	0.014011	0.099138	0.112518	0.679302	0.090523	0.004497	1e-05
PI522133	Guinea				Gambia		1e-05	0.016546	0.29366	0.679286	0.010478	1e-05	1e-05
PI514377	Guinea	Maka	Soce	SouthEast	Senegal	Bassi Tchangi	1e-05	1e-05	0.320821	0.679129	1e-05	1e-05	1e-05
PI514543	Guinea	Ngoki	Peul Firdou	Casamance	Senegal	Bassi.	1e-05	1e-05	0.327081	0.672869	1e-05	1e-05	1e-05
PI514457	Guinea	Bransan	Malinke	SouthEast	Senegal	Kinto	1e-05	1e-05	0.295515	0.669612	0.034833	1e-05	1e-05
PI514371	Guinea	Lofe	Peul	Ferlo	Senegal	Bassi	1.1e-05	1e-05	0.329455	0.663361	1e-05	1e-05	0.007143
PI514454	Guinea	Kayan	Soce	SouthEast	Senegal	Amadi Bamba	0.000745	0.117314	0.19664	0.662613	1e-05	0.001713	0.020966
PI514450	Guinea	Gamon	Soce	SouthEast	Senegal	Bodya	1e-05	1e-05	0.341589	0.658361	1e-05	1e-05	1e-05
PI514597	Guinea	Sayindi Maounde	Malinke	Casamance	Senegal	Bassi	1e-05	1e-05	0.343141	0.656809	1e-05	1e-05	1e-05
PI514555	Guinea	Linkeringto	Peul Fouladou	Casamance	Senegal	Koube Bodaye	1e-05	1e-05	0.293059	0.655957	0.050944	1e-05	1e-05
PI514491	Guinea-caudatum	Landiene	Bassari Tandank_	SouthEast	Senegal	Binda	1e-05	0.005583	0.266618	0.649994	1e-05	0.077776	1e-05
PI549174	Unknown			Mauritania	Senegal	Lahmar	0.285151	1e-05	1e-05	0.649139	1e-05	0.06567	1e-05
PI514536	Guinea	Pata	Peul	Casamance	Senegal	Kinti	1e-05	1e-05	0.354228	0.645722	1e-05	1e-05	1e-05
PI514439	Guinea	Soudouta	Diakhante	SouthEast	Senegal	Nienikel	1e-05	1e-05	0.246257	0.636992	1e-05	1e-05	0.116711
PI514518	Guinea	Lerovala	Peul Foulbe	Casamance	Senegal	Mobal	1e-05	1e-05	0.301033	0.634261	0.064666	1e-05	1e-05
PI514531	Guinea	Medina Yorofoula	Peul Foulbe	Casamance	Senegal	Bassi Tchangai	1e-05	0.00246	0.219016	0.6331	0.145394	1e-05	1e-05
PI514299	Guinea	Ouro - Mamound	Peul	Ferlo	Senegal	Nieniko	0.000826	1e-05	1e-05	0.63112	1e-05	0.001211	0.366814
PI514391	Guinea	Tiorouk	Toucouleur	SouthEast	Senegal	Nieniko	1.2e-05	1e-05	1e-05	0.627866	1e-05	1e-05	0.372083
PI522141	Guinea				Gambia		1e-05	1e-05	0.38099	0.61896	1e-05	1e-05	1e-05
PI514514	Guinea	Bakore	Sarakole	Casamance	Senegal	Nieniko	1e-05	1e-05	0.293868	0.618662	0.02078	0.06666	1e-05
PI514539	Guinea	Sillakounda	Peul	Casamance	Senegal	Nieniko	1e-05	1e-05	0.381937	0.618013	1e-05	1e-05	1e-05
PI522121	Guinea				Gambia		1e-05	1e-05	0.390572	0.609378	1e-05	1e-05	1e-05
PI514455	Caudatum	Kayan	Soce	SouthEast	Senegal	Makabe	0.02114	0.322281	1e-05	0.608265	1e-05	0.025578	0.022716
PI514480	Guinea-caudatum	Bantala	Bassari Tandanke	SouthEast	Senegal	Binda Binin	1e-05	0.072674	0.218401	0.593367	1e-05	0.115529	1e-05
PI514488	Guinea	Thiokoye	Peul	SouthEast	Senegal	Mourokio	1e-05	0.055057	0.242541	0.592434	0.03098	0.078968	1e-05
PI514459	Bicolor	Bransan	Malinke	SouthEast	Senegal	Makanio Sune	0.017406	0.102551	1e-05	0.578804	1e-05	0.00797	0.293249
PI514553	Guinea	Linkeringto	Peul Fouladou	Casamance	Senegal	Bassi	0.005404	0.011706	0.394641	0.577353	0.010876	1e-05	1e-05
PI514422	Guinea	Goulounga	Peul Foulbe	SouthEast	Senegal	Nienikel	1e-05	1e-05	0.38803	0.567402	0.044528	1e-05	1e-05
PI514416	Guinea	Goulounga	Toucouleur	SouthEast	Senegal	Nieniko Patay	1e-05	1.2e-05	0.113241	0.550879	1e-05	1e-05	0.335837
PI522128	Guinea				Gambia		1e-05	1e-05	0.159626	0.543545	1e-05	0.296788	1e-05
PI514432	Guinea	Goundinseyni	Peul	SouthEast	Senegal	Nienikel	1e-05	1e-05	0.195722	0.543122	1e-05	1e-05	0.261116
PI514442	Guinea	Doulouyabe	Peul Foulbe	SouthEast	Senegal	Nieniko	1e-05	0.085186	0.385843	0.528931	1e-05	1e-05	1e-05
PI514403	Guinea	Golmi	Sarakole	SouthEast	Senegal	Nieniko	1e-05	1.6e-05	1e-05	0.52233	1e-05	1e-05	0.477615
PI514515	Guinea	Bakore	Sarakole	Casamance	Senegal	Kinto	0.049738	0.064797	1e-05	0.510818	0.292753	0.081874	1e-05
PI514292	Durra	Namari	Toucouleur	Ferlo	Senegal	Saban	1e-05	1e-05	0.08246	0.4946	1e-05	1e-05	0.422901
PI514486	Guinea	N'Debou	Peul	SouthEast	Senegal	Pabaki	1e-05	1e-05	0.398909	0.494111	1e-05	0.10694	1e-05
PI514291	Guinea	Belel	Toucouleur	Ferlo	Senegal	Nieniko	1e-05	1e-05	0.095435	0.490302	1e-05	1e-05	0.414222
PI514408	Guinea	Sarre	Peul	SouthEast	Senegal	Nieniko	1e-05	1e-05	1e-05	0.481372	1e-05	1e-05	0.518578
PI514284	Guinea	Lagbar	Toucouleur	River	Senegal	Nieniko	1e-05	1e-05	1e-05	0.471867	1e-05	1e-05	0.528083
PI514402	Guinea	Golmi	Sarakole	SouthEast	Senegal	Nienikel	1e-05	1e-05	1e-05	0.466455	1e-05	1e-05	0.533495
PI514467	Guinea	Bembou	Malinke	SouthEast	Senegal	Nio	1e-05	0.078871	0.363663	0.465018	1e-05	0.033013	0.059416
PI514397	Guinea	Ouro Binta	Toucouleur	SouthEast	Senegal	Bayeri	1e-05	1e-05	0.182457	0.461633	1e-05	1e-05	0.35587
PI514500	Guinea	Etiolo	Bassari	SouthEast	Senegal	Dilli ifechar	0.027829	0.024305	1e-05	0.452561	0.024108	0.471177	1e-05
PI514436	Guinea	Lountchi	Peul	SouthEast	Senegal	Nienikel	0.025148	0.188472	0.028415	0.430252	0.072309	0.01447	0.240934
PI514316	Guinea	Diamoungel	Toucouleur	River	Senegal	Nieniko Sambo Marr	1e-05	1e-05	1e-05	0.429424	1e-05	1e-05	0.570526
PI514289	Durra	Matam	Toucouleur	River	Senegal	Nieniko	1e-05	1e-05	1e-05	0.421682	1e-05	1e-05	0.578268
PI522161	Guinea				Gambia		0.132755	0.058455	1e-05	0.417364	0.008458	0.382948	1e-05
PI549170	Unknown				Mauritania	Rahya	1e-05	1e-05	1e-05	0.406485	1e-05	1e-05	0.593465
PI514616	Unknown	Samine	Balante	Casamance	Senegal	Patyanka	0.039334	0.370632	1e-05	0.400666	0.145898	0.04345	1e-05
PI522160	Guinea				Gambia		1e-05	1e-05	1e-05	1e-05	0.99994	1e-05	1e-05
PI522154	Guinea				Gambia		1e-05	1e-05	1e-05	1e-05	0.99994	1e-05	1e-05
PI522102	Guinea				Gambia		1e-05	1e-05	1e-05	1e-05	0.99994	1e-05	1e-05
PI522101	Guinea				Gambia		1e-05	1e-05	1e-05	1e-05	0.99994	1e-05	1e-05
PI522100	Unknown				Gambia		1e-05	1e-05	1e-05	1e-05	0.99994	1e-05	1e-05
PI514596	Guinea	Boukiling	Malinke	Casamance	Senegal	Kinto	1e-05	1e-05	1e-05	1e-05	0.99994	1e-05	1e-05
PI514592	Guinea	Silinkine	Malinke	Casamance	Senegal	Kinto	1e-05	1e-05	1e-05	1e-05	0.99994	1e-05	1e-05
PI514574	Guinea	Koutadala	Toucouleur	Casamance	Senegal	Bassi	1e-05	1e-05	1e-05	1e-05	0.99994	1e-05	1e-05
PI514554	Guinea	Linkeringto	Peul Fouladou	Casamance	Senegal	Bayeri Danieri	1e-05	1e-05	1e-05	1e-05	0.99994	1e-05	1e-05
PI514547	Guinea	Kamboua	Peul Firdou	Casamance	Senegal	Bayeri Boderi	1e-05	1e-05	1e-05	1e-05	0.99994	1e-05	1e-05
PI514544	Guinea	Koumbakara	Peul Firdou	Casamance	Senegal	Bayeri.	1e-05	1e-05	1e-05	1e-05	0.99994	1e-05	1e-05
PI514541	Guinea	Ngoki	Peul Firdou	Casamance	Senegal	Bayeri	1e-05	1e-05	1e-05	1e-05	0.99994	1e-05	1e-05
PI514534	Guinea	Pata	Peul	Casamance	Senegal	Bayeri	1e-05	1e-05	1e-05	1e-05	0.99994	1e-05	1e-05
PI514528	Guinea	Fafakouro	Peul	Casamance	Senegal	Bayeri	1e-05	1e-05	1e-05	1e-05	0.99994	1e-05	1e-05
PI514524	Guinea	Kerewane	Peul	Casamance	Senegal	Bayeri Danieri	1e-05	1e-05	1e-05	1e-05	0.99994	1e-05	1e-05
PI514522	Guinea	Badion	Peul	Casamance	Senegal	Madina Gonasse	1e-05	1e-05	1e-05	1e-05	0.99994	1e-05	1e-05
PI514520	Guinea	Lerovala	Peul Foulbe	Casamance	Senegal	Diouma	1e-05	1e-05	1e-05	1e-05	0.99994	1e-05	1e-05
PI514517	Guinea	Lerovala	Peul Foulbe	Casamance	Senegal	Bayeri Boderi	1e-05	1e-05	1e-05	1e-05	0.99994	1e-05	1e-05
PI514516	Guinea	Bakore	Sarakole	Casamance	Senegal	Kinti	1e-05	1e-05	1e-05	1e-05	0.99994	1e-05	1e-05
PI514512	Guinea	Kahone	Peul	Casamance	Senegal	Bayeri	1e-05	1e-05	1e-05	1e-05	0.99994	1e-05	1e-05
PI514511	Guinea	Kahone	Peul	Casamance	Senegal	Bayeri Boderi	1e-05	1e-05	1e-05	1e-05	0.99994	1e-05	1e-05
PI514509	Guinea	Mori Kounda	Mendingue	Casamance	Senegal	Kinti Oufasse	1e-05	1e-05	1e-05	1e-05	0.99994	1e-05	1e-05
PI514506	Guinea	Linkering	Peul	Casamance	Senegal	Bayeri Danieri	1e-05	1e-05	1e-05	1e-05	0.99994	1e-05	1e-05
PI514504	Guinea	Neteboulou	Oualoff	SouthEast	Senegal	Sambadyabo	1e-05	1e-05	1e-05	1e-05	0.99994	1e-05	1e-05
PI514503	Guinea	Sintiou Kolinka	Peul	SouthEast	Senegal	Sambadyabo	1e-05	1e-05	1e-05	1e-05	0.99994	1e-05	1e-05
PI514495	Guinea	Tiankoye	Peul Foulbe	SouthEast	Senegal	Sambadyabo	1e-05	1e-05	1e-05	1e-05	0.99994	1e-05	1e-05
PI514493	Guinea	Dakateli	Peul Foulbe	SouthEast	Senegal	Sambadyabo	1e-05	1e-05	1e-05	1e-05	0.99994	1e-05	1e-05
PI514434	Guinea	Bala Foulbe	Peul Foulbe	SouthEast	Senegal	Bayeri	1e-05	1e-05	1e-05	1e-05	0.99994	1e-05	1e-05
PI514398	Guinea	Ouro Binta	Toucouleur	SouthEast	Senegal	Bayeri	1e-05	1e-05	1e-05	1e-05	0.99994	1e-05	1e-05
PI514573	Guinea	Koutadala	Toucouleur	Casamance	Senegal	Nieniko	1.1e-05	1e-05	1e-05	1e-05	0.999939	1e-05	1e-05
PI514399	Guinea	Sintiou Bokar	Toucouleur	SouthEast	Senegal	Nieniko	1.2e-05	1e-05	1e-05	1.2e-05	0.999936	1e-05	1e-05
PI522124	Guinea				Gambia		1e-05	1e-05	1e-05	1.5e-05	0.999935	1e-05	1e-05
PI514552	Guinea	Guiro Yoro	Peul Firdou	Casamance	Senegal	Bayeri Boderi	1.6e-05	1e-05	1e-05	1e-05	0.999934	1e-05	1e-05
PI514527	Guinea	Koulinto	Mendingue	Casamance	Senegal	Bayeri	1e-05	1.2e-05	1.1e-05	1.3e-05	0.999933	1e-05	1e-05
PI514542	Guinea	Ngoki	Peul Firdou	Casamance	Senegal	Sambadyabo	1e-05	1.8e-05	1e-05	1e-05	0.999932	1e-05	1e-05
PI514529	Guinea	Fafakouro	Peul	Casamance	Senegal	Bayeri	1.2e-05	1.4e-05	1e-05	1.5e-05	0.999929	1e-05	1e-05
PI514505	Guinea	Medina Gonasse	Peul Fouta	Casamance	Senegal	Bayeri	1.6e-05	1.3e-05	1e-05	1.8e-05	0.999923	1e-05	1e-05
PI514590	Guinea	Tangori	Malinke	Casamance	Senegal	Kinto	1e-05	1e-05	1e-05	0.015573	0.984377	1e-05	1e-05
PI514545	Guinea	Koumbakara	Peul Firdou	Casamance	Senegal	Sambadyabo	1e-05	1e-05	1e-05	0.017201	0.982749	1e-05	1e-05
PI514523	Guinea	Kerewane	Peul	Casamance	Senegal	Bayeri Boderi	1e-05	0.022359	1e-05	0.02212	0.955481	1e-05	1e-05
PI514510	Guinea	Mori Kounda	Mendingue	Casamance	Senegal	Kinto	1e-05	1e-05	1e-05	0.046813	0.953136	1e-05	1e-05
PI514494	Guinea	Dakateli	Peul Foulbe	SouthEast	Senegal	Sambadyabo	1e-05	1e-05	1e-05	0.047736	0.952214	1e-05	1e-05
PI514532	Guinea	Medina Yorofoula	Peul Foulbe	Casamance	Senegal	Sambadyabo	1e-05	0.048216	1e-05	1e-05	0.951734	1e-05	1e-05
PI514548	Guinea	Kamboua	Peul Firdou	Casamance	Senegal	Bayeri Danieri	1e-05	0.001963	1e-05	0.05772	0.940277	1e-05	1e-05
PI514496	Guinea	Salemata	Diakhante	SouthEast	Senegal	Sambadyabo	1e-05	1e-05	1e-05	0.072864	0.927086	1e-05	1e-05
PI514446	Guinea	Bira	Diankhanke	SouthEast	Senegal	Nienikel	1e-05	0.035291	1e-05	0.061282	0.903387	1e-05	1e-05
PI514451	Guinea	Gamon	Soce	SouthEast	Senegal	Sambadyabo	1e-05	0.037559	1e-05	0.062446	0.899955	1e-05	1e-05
PI514389	Guinea	Noumayel	Toucouleur	SouthEast	Senegal	Bayeri	1e-05	0.110677	1e-05	1e-05	0.889273	1e-05	1e-05
PI514521	Guinea	Badion	Peul	Casamance	Senegal	Diouma	1e-05	0.03022	1e-05	0.095373	0.874366	1.1e-05	1e-05
PI514538	Guinea	Tieti	Peul	Casamance	Senegal	Bayeri	1e-05	0.019881	1e-05	0.14068	0.839399	1e-05	1e-05
PI514513	Guinea	Kahone	Peul	Casamance	Senegal	Bayeri Danieri	1e-05	1e-05	0.111862	1e-05	0.836261	0.051837	1e-05
PI522111	Guinea				Gambia		1e-05	0.041696	1e-05	0.158675	0.799589	1e-05	1e-05
PI514474	Guinea	Fadecounda	Malinke	SouthEast	Senegal	Nio	1e-05	0.086325	1e-05	0.178186	0.73545	1e-05	1e-05
PI514449	Guinea	Dienoundiala	Malinke	SouthEast	Senegal	Kinto	0.002408	0.10763	1e-05	0.210527	0.67527	0.004144	1e-05
PI514487	Guinea	Koumefele	Malinke	SouthEast	Senegal	Kinto	1e-05	0.382189	1e-05	0.125401	0.49237	1e-05	1e-05
PI514424	Guinea	Dalafi	Toucouleur	SouthEast	Senegal	Bayeri	1e-05	0.208191	0.15724	1e-05	0.429368	1e-05	0.205171
T3	Caudatum	CNRA	Faourou	CNRA	Senegal	Faourou	1e-05	1e-05	1e-05	1e-05	1e-05	0.99994	1e-05
T1	Caudatum	CNRA	CE151-262	CNRA	Senegal	CE151-262	1e-05	1e-05	1e-05	1e-05	1e-05	0.99994	1e-05
PI563482	Guinea-caudatum	Senegal	IS12336		Senegal	IS 12336	1e-05	1e-05	1e-05	1e-05	1e-05	0.99994	1e-05
PI522135	Caudatum				Gambia		1e-05	1e-05	1e-05	1e-05	1e-05	0.99994	1e-05
PI522108	Caudatum				Gambia		1e-05	1e-05	1e-05	1e-05	1e-05	0.99994	1e-05
PI514605	Unknown	Soum	Serere	SineSaloum	Senegal	Bassi	1e-05	1e-05	1e-05	1e-05	1e-05	0.99994	1e-05
PI514564	Guinea	Diareng	Mendingue	Casamance	Senegal	Bambara Basso	1e-05	1e-05	1e-05	1e-05	1e-05	0.99994	1e-05
PI514549	Guinea	Kamboua	Peul Firdou	Casamance	Senegal	Bassi	1e-05	1e-05	1e-05	1e-05	1e-05	0.99994	1e-05
PI514419	Guinea	Tomboura	Diakhante	SouthEast	Senegal	Gadyabo	1e-05	1e-05	1e-05	1e-05	1e-05	0.99994	1e-05
PI514334	Guinea	Touba Kouta	Soce	SineSaloum	Senegal	Bassi Bambara	1e-05	1e-05	1e-05	1e-05	1e-05	0.99994	1e-05
PI522140	Caudatum				Gambia		1e-05	1e-05	1.1e-05	1e-05	1e-05	0.999939	1e-05
PI514546	Guinea	Koumbakara	Peul Firdou	Casamance	Senegal	Bassi	1e-05	1e-05	1.1e-05	1e-05	1e-05	0.999939	1e-05
PI514373	Guinea	Malem Niani	Soce	SouthEast	Senegal	Bassi	1e-05	1e-05	1e-05	0.033423	1.5e-05	0.966521	1e-05
T4	Caudatum	CNRA	CE180-33	CNRA	Senegal	CE180-33	1e-05	1e-05	1e-05	0.076958	1e-05	0.922992	1e-05
PI514559	Guinea	Boussimballo	Peul Foulbe	Casamance	Senegal	Bassi	1e-05	1e-05	1e-05	0.13916	1e-05	0.86079	1e-05
PI514601	Guinea	Sambadia	Serere	SineSaloum	Senegal	Sg. 1722	1e-05	1e-05	0.127374	1e-05	1e-05	0.855833	0.016753
PI514572	Guinea	Tanaf	Mendingue	Casamance	Senegal	Bassi	1e-05	1e-05	1e-05	0.145799	1e-05	0.854151	1e-05
PI514502	Guinea	Idale	Bassari	SouthEast	Senegal	Farim	1e-05	1e-05	1e-05	0.154776	1e-05	0.845174	1e-05
PI514602	Guinea	Thiombi	Serere	SineSaloum	Senegal	N'gdok	1e-05	1e-05	0.108056	1e-05	0.05672	0.835184	1e-05
PI656032	Unknown	US/Senegal	SAP-43 (CE 260-12)	CNRA	Senegal	CE260-12-1-1	1e-05	0.028922	0.129277	0.005383	1e-05	0.834083	0.002316
PI514569	Guinea	Sandiniere	Mendingue	Casamance	Senegal	Bassi	1e-05	1e-05	1e-05	0.200767	1e-05	0.799183	1e-05
PI647719	Guinea				Gambia		0.1121	1e-05	0.111506	0.022609	1e-05	0.753754	1e-05
PI522112	Caudatum				Gambia		1e-05	1e-05	1e-05	0.254903	1e-05	0.745047	1e-05
PI522145	Unknown				Gambia		1e-05	1e-05	0.259759	1e-05	1e-05	0.740191	1e-05
PI514458	Caudatum	Bransan	Malinke	SouthEast	Senegal	Gadyabo	0.016118	1e-05	1e-05	0.281543	1e-05	0.7023	1e-05
PI522146	Guinea				Gambia		0.054831	1e-05	1e-05	0.243063	1e-05	0.702066	1e-05
PI549169	Unknown				Mauritania	Lebeidha	0.240587	1e-05	1e-05	0.063752	1e-05	0.695621	1e-05
PI576432	Unknown		SC1067		Senegal	IS 17206C	0.084158	1e-05	1e-05	0.284948	1e-05	0.630854	1e-05
PI563485	Kafir-durra		IS12367		Senegal	IS 12367	0.158281	0.022554	0.197882	1e-05	1e-05	0.621253	1e-05
PI665159	Unknown		CE 51-69	CNRA	Senegal	IS 17206	0.089157	0.026624	0.034927	0.241514	1e-05	0.607759	1e-05
PI514540	Guinea	Sillakounda	Peul	Casamance	Senegal	Bayeri	0.155369	0.056556	0.132163	0.065144	0.023483	0.567276	1e-05
PI514396	Guinea	Ouro Binta	Toucouleur	SouthEast	Senegal	Nieniko	1e-05	1e-05	1e-05	1e-05	1e-05	1e-05	0.99994
PI514362	Guinea	Patakour	Peul	Ferlo	Senegal	Bassi	1e-05	1e-05	1e-05	1e-05	1e-05	1e-05	0.99994
PI514360	Guinea	Tiel	Oualoff	Ferlo	Senegal	Bassi	1e-05	1e-05	1e-05	1e-05	1e-05	1e-05	0.99994
PI514332	Guinea	Boulal	Peul	Ferlo	Senegal	Bassi	1e-05	1e-05	1e-05	1e-05	1e-05	1e-05	0.99994
PI514331	Guinea	Ranerou	Toucouleur	Ferlo	Senegal	Nieniko	1e-05	1e-05	1e-05	1e-05	1e-05	1e-05	0.99994
PI514313	Guinea	Longue - Nodi	Peul	Ferlo	Senegal	Nieniko	1e-05	1e-05	1e-05	1e-05	1e-05	1e-05	0.99994
PI514306	Guinea	Pantagniede	Peul	Ferlo	Senegal	Nieniko	1e-05	1e-05	1e-05	1e-05	1e-05	1e-05	0.99994
PI514290	Guinea	Patouki	Toucouleur	Ferlo	Senegal	Bassi	1e-05	1e-05	1e-05	1e-05	1e-05	1e-05	0.99994
PI514282	Guinea	Gas Tiakatal	Toucouleur	River	Senegal	Nieniko	1e-05	1e-05	1e-05	1e-05	1e-05	1e-05	0.99994
PI514315	Guinea	Ganguel Maka	Toucouleur	River	Senegal	Nieniko	1e-05	1.3e-05	1e-05	1e-05	1e-05	1e-05	0.999937
PI514307	Guinea	Babinguel	Peul	Ferlo	Senegal	Nieniko	1e-05	1e-05	1e-05	0.034267	1e-05	1e-05	0.965683
PI514321	Guinea	Kanel	Toucouleur	River	Senegal	Nieniko	1e-05	1e-05	0.080091	1e-05	1e-05	1e-05	0.919859
PI514309	Guinea	Madje	Peul	Ferlo	Senegal	Nieniko	1e-05	1e-05	1e-05	0.090093	1e-05	1e-05	0.909857
PI514300	Guinea	Kouruo Karane	Peul	Ferlo	Senegal	Nieniko	1e-05	1e-05	1e-05	0.092569	1e-05	1e-05	0.907381
PI514298	Guinea	Tekodie	Peul	Ferlo	Senegal	Nieniko	1e-05	1e-05	1e-05	0.094381	1e-05	1e-05	0.905569
PI514295	Guinea	Fete Bowe	Peul Foulbe	Ferlo	Senegal	Nieniko	1e-05	1e-05	1e-05	0.10741	1e-05	1e-05	0.89254
PI514320	Guinea	Anndiare	Toucouleur	River	Senegal	Nieniko	1e-05	1e-05	0.120156	1e-05	1e-05	1e-05	0.879794
PI514426	Guinea	Tonkouto	Toucouleur	SouthEast	Senegal	Sambadyabo	1e-05	1e-05	0.126657	1e-05	1e-05	1e-05	0.873293
PI514305	Guinea	Dinndedie	Toucouleur	Ferlo	Senegal	Nieniko	1e-05	1e-05	1e-05	0.144653	1e-05	1e-05	0.855297
PI514317	Guinea	Diamounguel	Toucouleur	River	Senegal	Nieniko Harri	1.4e-05	1e-05	0.086652	0.074851	1e-05	1e-05	0.838453
PI514318	Guinea	Orkadiere	Toucouleur	River	Senegal	Nieniko	0.029687	1e-05	0.159219	1e-05	1e-05	1e-05	0.811054
PI514304	Guinea	Toubere - Bafal	Peul	Ferlo	Senegal	Nieniko	1e-05	1e-05	1e-05	0.202681	1e-05	1e-05	0.797269
PI514427	Guinea	Tonkouto	Toucouleur	SouthEast	Senegal	Bayeri	1e-05	1e-05	0.201165	1e-05	0.015967	1e-05	0.782828
T5	Guinea	CNRA	Pourdi blanc	CNRA	Senegal	Pourdi blanc	1e-05	1e-05	0.223621	1e-05	1e-05	1e-05	0.776329
PI514303	Guinea	Nhar	Toucouleur	Ferlo	Senegal	Nieniko	1e-05	1e-05	1e-05	0.22536	1e-05	1e-05	0.774589
PI514326	Guinea	Ogo	Toucouleur	River	Senegal	Nieniko	1e-05	1e-05	1e-05	0.242195	1e-05	1e-05	0.757755
PI514329	Guinea	Navel	Toucouleur	River	Senegal	Nieniko	1e-05	1e-05	0.261983	1e-05	1e-05	1e-05	0.737967
PI514490	Guinea	Bandafassi	Peul	SouthEast	Senegal	Nieniko	1e-05	0.006093	0.270048	1e-05	1e-05	1e-05	0.723819
PI514400	Guinea	Toulekedi	Toucouleur	SouthEast	Senegal	Nieniko Harri	1e-05	1e-05	0.276193	1e-05	1e-05	1e-05	0.723757
PI514393	Guinea	Diare Mbolo	Toucouleur	SouthEast	Senegal	Amadi Bamba	1.8e-05	1e-05	1e-05	0.281387	1e-05	1e-05	0.718554
PI514294	Guinea	Fete Fourou	Toucouleur	Ferlo	Senegal	Nieniko	1e-05	1e-05	1e-05	0.282946	1e-05	1e-05	0.717004
PI514364	Guinea	Loumbi	Peul	Ferlo	Senegal	Bassi	1e-05	1e-05	0.290343	1e-05	1e-05	1e-05	0.709607
PI514401	Guinea	Oulodou	Toucouleur	SouthEast	Senegal	Nieniko Harri	1e-05	1e-05	1e-05	0.290363	1e-05	1e-05	0.709587
PI514319	Guinea	Orkadiere	Toucouleur	River	Senegal	Nieniko	1e-05	1e-05	0.311686	1e-05	1e-05	1e-05	0.688264
PI514302	Guinea	Paraoual	Peul	Ferlo	Senegal	Nieniko	1e-05	1e-05	1e-05	0.319632	1e-05	1e-05	0.680318
PI514314	Guinea	Oura - Amat	Toucouleur	River	Senegal	Nieniko	1.5e-05	1e-05	1e-05	0.339514	1e-05	1e-05	0.660431
PI514296	Guinea	Mboune	Peul	Ferlo	Senegal	Nieniko	0.217544	0.062165	0.035726	1e-05	1e-05	0.034935	0.64961
PI514322	Guinea	Kanel	Toucouleur	River	Senegal	Nieniko	0.039317	1e-05	0.074068	0.256041	1e-05	1e-05	0.630544
PI514311	Guinea	Ndia	Toucouleur	Ferlo	Senegal	Nieniko	1e-05	1e-05	0.052574	0.322237	1e-05	1e-05	0.625148
PI514410	Guinea	Youpe-Amadi	Toucouleur	SouthEast	Senegal	Nienikel	1e-05	1e-05	0.100968	0.375937	1e-05	1e-05	0.523055
PI514425	Guinea	Dalafi	Toucouleur	SouthEast	Senegal	Sambadyabo	1e-05	0.188187	0.229684	1e-05	0.088268	1e-05	0.493831
PI514342	Guinea	Saboya	Toucouleur	SineSaloum	Senegal	Bassi Tin	1e-05	1e-05	0.239386	0.285669	1e-05	1e-05	0.474905
PI514392	Guinea	Mabailadji	Toucouleur	SouthEast	Senegal	Nieniko Sobak	1e-05	1e-05	0.345079	0.193836	1e-05	1e-05	0.461044
PI522139	Guinea			Gambia	Gambia		0.014299	0.391487	1e-05	0.38007	0.177099	0.037024	1e-05
PI514603	Unknown	Thiombi	Serere	SineSaloum	Senegal	Bassi Tin	0.129574	1e-05	0.379546	0.370071	0.034446	0.036949	0.049403
PI514414	Guinea	Koussane	Toucouleur	SouthEast	Senegal	Nienikel	1e-05	1e-05	0.27045	0.3459	1.2e-05	1e-05	0.383608
