# Supplementary material for: Genomic signatures of adaptation to Sahelian and Soudanian climates in sorghum landraces of Senegal
Source: Ecol Evol. 2019 Apr 23;9(10):6038–51. doi: 10.1002/ece3.5187 (PMC6540697; doi:10.1002/ece3.5187)
Supplement: Supplementary file 2 [file ECE3-9-6038-s002.xlsx]

## Sheet: Sheet1
Supplementary_Data_S2: List of candidate genes and loci used in the present study.
Rationale	Gene ID	Gene Symbol	Gene Description	Chromosome	Function	Ref(s)
Drought tolerance
Cloned gene from Borrell et al. 2014	Sobic.003G235800	SbPIN2/Stg2	Stay-Green 2	3	Auxin efflux carrier protein, Auxin transport (drought tolerance)	Borrell et al., 2014
	Sobic.003G327500	SbPIN4/Stg1	Stay-Green 1	3	Auxin efflux carrier component 5 (drought tolerance)
Stay-green loci for drought adaptation		Stg3a	Stay-Green 3a	2	Stay-green QTL (post-flowering drought tolerance)
		Stg3b	Stay-Green 3b	2	Stay-green QTL (post-flowering drought tolerance)
		Stg4	Stay-Green 4	5	Stay-green QTL (post-flowering drought tolerance)
Photoperiodic flowering
Candidate genes from Bhosale et al. 2012	Sobic.007G047400	LHY	LATE ELONGATED HYPOCOTYL	7	MYB-related transcription factor (photoperiodic control of flowering)	Schaffer et al., 1998
	Sobic.003G040900	GI	GIGANTEA	3	GIGANTEA protein (photoperiodic control of flowering)	Fowler et al., 1999
	Sb02g001110	HD6	HEADING DATE 6	2	Casein kinase II subunit alpha-2	Takahashi et al., 2002
	Sb01g010660	SbD8	Dwarf8	1	DELLA protein DWARF8	Thornsberry et al., 2001
	Sobic.004G188400	CRY1	Cryptochrome 1	4	FAD binding domain of DNA photolyase domain containing protein (Blue light-dependent inhibition of coleoptile and leaf elongation)	Yang et al., 2000
	Sobic.010G138000	CRY2	Cryptochrome 2	10	FAD binding domain of DNA photolyase domain containing protein (promotion of flowering time)	Yang et al., 2000
Flowering/maturity candidate genes obtained from the literature	Sobic.006G057866	SbPRR37/Ma1	Pseudoresponse regulator protein 37/Maturity1	6	Pseudo-response regulator 7 (reprressor of flowering time)	Murphy et al. 2011
	Sobic.001G394400	PhyB/Ma3	Phytochrome B	1	Phytochrome B (red-light photoreceptor)	Childs et al. 1997
	Sobic.006G004400	GHD7/Ma6	GRAIN NUMBER, PLANT HEIGHT AND HEADING DATE 7	6	CCT motif family protein (increases photoperiod and delays flowering)	Murphy et al., 2014
	Sobic.001G087100	PhyC/Ma5	Phytochrome C	1	Phytochrome C	Rooney and Aydin, 1999
	Sobic.001G111500	PhyA	Phytochrome A	1	Phytochrome A	Childs et al. 1997
	Sobic.004G216700	Hd1/TOC1	Heading date 1	4	Two-component response regulator-like PRR1 (Control of flowering time )	Yano et al., 2000
	Sobic.010G115800	SbCO	CONSTANS	10	Similar to Heading date 1	Yano et al., 2000
	Sobic.006G068300	SbCN4	CENTRORADIALIS 4	6	PHOSPHATIDYLETHANOLAMINE-BINDING PROTEIN (negative regulation of flower development)	Danilevskaya et al., 2010
	Sobic.010G045100	SbCN15/Hd3a	CENTRORADIALIS 15/Heading date 3a	10	Phosphatidylethanolamine-binding protein, homologous to Flowering Locus T	Danilevskaya et al., 2008	Kojima et al., 2002
	Sobic.004G165100	SbCN2	CENTRORADIALIS 2	4	Phosphatidylethanolamine-binding protein	Danilevskaya et al., 2010
	Sobic.009G199900	SbCN8	CENTRORADIALIS 8	9	Phosphatidylethanolamine binding protein, homologous to Flowering Locus T	Yang et al., 2014	Meng et al., 2011
	Sobic.001G227900	SbEhd1	Early heading date 1	1	B-type response regulator (control of photoperiodic flowering)	Doi et al., 2004
	Sobic.001G242900.	SbEhd2/ID1	Early heading date 2/INDETERMINATE 1	1	C2H2 zinc finger protein (control of flowering)	Matsubara et al., 2008	Colasanti et al., 1998
	Sobic.006G201600	zfl1	Floricaula/leafy 1	6	Similar to FLORICAULA/LEAFY-like protein	Bomblies et al., 2003
	Sobic.006G201600	zfl2	Floricaula/leafy 2	6	Similar to Floricaula/leafy-like_transcription factor FL	Bomblies et al., 2003
	Sobic.006G240400	RFL	FLO-LFY homolog of rice	6	Zinc finger, C3HC4 type domain containing protein (Control of inflorescence, Flower development)	Ikeda-Kawakatsu et al., 2012	Zhang et al., 2005
	Sobic.003G295300	SbCN12	CENTRORADIALIS 12	3	PHOSPHATIDYLETHANOLAMINE-BINDING PROTEIN, homologous to Flowering Locus T gene	Danilevskaya et al., 2008	Yang et al., 2014
	Sobic.005G038400	Sb-TFL1	TERMINAL FLOWER 1	5	Phosphatidylethanolamine-binding protein	Danilevskaya et al., 2010
	Sobic.002G280800	DFL1	Delayed flowering 1	2	Encodes a basic leucine zipper protein (mediates floral inductive signals at the shoot apex in maize)	Muszynski et al. 2006
	Sobic.001G086500	MADS14/MADS4	MADS-box transcription factor 14/4	1	MADS-box family gene with MIKCc type-box	Danilevskaya et al., 2008
inflorescence morphology
Candidate genes from Morris et al. 2013
	Sobic.001G279900	THE1/CRCK3	Theseus 1/Calmodulin-binding receptor-like cytoplasmic kinase 3	1	Nodulation receptor kinase-like	Cheung and Wu, 2011
	Sobic.001G282000	SP1	Short panicle 1	1	Peptide transporter PTR2 (similar to POT family protein)	Li et al. 2009
	Sobic.001G331200	GH3.2/DFL2	Gretchen Hagen 3/Dwarf in light 2	1	Indole-3-acetic acid-amido synthetase, homolog of Dwarf in light 2 (cell elongation)	Takase et al, 2003
	Sobic.001G341400	Dwarf8	Petal differentiation and expansion stage	1	GRAS family transcription factor, Nodulation-signaling pathway 1 protein	Thornsberry et al., 2001
	Sobic.002G153900	ID1	Indeterminate 1	2	C2H2 zinc finger protein (flowering stage, petal differentiation and expansion stage)	Colasanti et al.
	Sobic.002G353700	IDD1	INDETERMINATE DOMAIN 1	2	C2H2 zinc finger protein	Feurtado et al.
	Sobic.003G018700	TCP24	TCP-transcription factor 24/ teosinte branched 1	3	PROLIFERATING CELL FACTOR PCF4, homolog of Teosinte branched1	Choi et al.
	Sobic.003G067600	CLV1	CLAVATA 1	3	Leucine-rich repeat protein kinase family protein	Bortiri & Hake, 2007
	Sobic.004G281000	Bde1	Bearded ear1	4	MADS-box family gene with MIKCc type-box (AGAMOUS-like 6)	Thompson et al., 2009
	Sobic.004G285400	IDD4	Indeterminate domain 4, indeterminate domain p10 (maize)	4	C2H2 zinc finger protein	Colasanti et al., 2006
	Sobic.005G144600	gdd1/Dwarf1	Gibberillin dependent dwarf1	5	Encodes a kinesin-like protein	Juan Li et al., 2011
	Sobic.010G220400	APO1	Aberant Panicle Organization1	10		Ikeda, Nagasawa and Nagato, 2005
	Sobic.001G001900	LUH	LEUNIG homolog	1	Plant thionin family protein precursor (Floral organ identity)	Zhang et al., 2005
	Sobic.001G304500	HAM3/LOM3	HAIRY MERISTEM3/LOST MERISTEM3	1	GRAS family transcription factor (Shoot determinacy)	Schulze et al. 2010
Maize orthlogs for inflorescence architecture
	Sobic.003G344501	Sb-ba1	barren stalk1	3	Encodes a basic helix–loop–helix (bHLH) transcription factor	Gallavotti et al., 2004
	Sobic.002G197700	Sb-ra1	ramosa1	2	C2H2-type zinc finger (zf-C2H2_6)	Vollbrecht et al., 2005
	Sobic.003G052900	Sb-ra2	ramosa2	3	Lateral organ boundaries (LOB) domain family protein	Bortiri et al., 2006
	Sobic.002G411000	Sb-bd1	branched silkless1_indeterminate branches at base	2	AP2 domain containing protein (indeterminate branches at base)	Colombo et al., 1998
	Sobic.001G036800	ids1/ts6	indeterminate spikelet1	1	AP2 domain–similar to Indeterminate spikelet 1	Chuck et al., 1998
	Sobic.001G086500	MADS14/MADS4	MADS-box family gene	1	MADS-box family gene with MIKCc type-box	Danilevskaya et al., 2008
	Sobic.001G106200	KN1	knotted1	1	Homeobox domain containing protein	Vollbrecht et al., 1991
	Sobic.002G083600	sid1	sister of indeterminate spikelet1	2	Similar to Putative indeterminate spikelet 1_AP2 domain containing protein	Chuck et al., 2008
	Sobic.002G247800	SPL17/tsh4	rice SPL17, maize tassel sheath4	2	Similar to Squamosa promoter-binding-like protein 17	Chuck et al., 2010
	Sobic.002G381600	Sb-ra3	ramosa3	2	Haloacid dehalogenase-like hydrolase (HAD) superfamily protein (branched inflorescence; mutant ears have abnormal long branches at their bases; trehalose biosynthesis)	Satoh-Nagasawa et al., 2006
	Sobic.003G052700	vt2	vanishing tassel2	3	TRP-depenedent auxin synthesis (inflorescence development)	Phillips et al., 2011	Jackson & Hake, 2011
	Sobic.006G151800	abph1	aberrant phyllotaxy1	6	A-type response regulator, Cytokinin signaling	Giulini et al., 2004
	Sobic.007G051700	rel2	ramosa1 enhancer locus2	7	WD40 repeat-containing protein (mutants dramatically increase the formation of long branches in ears of both ra1 and ra2 mutants)	Gallavotti et al., 2010
	Sobic.008G170500	bif2	barren inflorescence2	8	ACG kinases include homologs to PKA, PKG and PKC, expressed	McSteen et al., 2007	Fu and Xue, 2010
	Sobic.009G024600	Vgt1/Rap2.7	target of early activation	9	AP2 domain containing protein, AP2/EREBP family transcription factor, Starch biosynthesis; negative regulator of flowering time	Salvi et al., 2007
	Sobic.010G027300	baf1	barren stalk fastigiate1	10	Encodes a transcriptional regulator containing an AT-hook DNA binding motif (ear shoots often absent, tassel branches erect)	Gallavotti et al., 2011
	Sobic.010G267700	td1	thick tassel dwarf1	10	Receptor protein kinase CLAVATA1 precursor (shortened plants, increased spikelet density in tassel)	Bommert et al., 2005
Domestication and adaptive genes common in sorghum
	Sobic.009G229800	Dw1/SbHT9.1	Dwarf 1	9	Dwarf 1, molecular function unknown	Hilley et al., 2016	Yamaguchi et al., 2016
	Sobic.006G067700	Dw2	Dwarf 2	6	Encodes a protein kinase regulator of stem internode length	Hilley et al.,2017
	Sobic.007G163800	Dw3	Dwarf 3	7	ATP-binding cassette type B1 (ABCB1) auxin efflux transporter, multidrug resistance protein	Multani et al., 2003
	Sobic.004G280800	Tan1/2	Tannin 1	4	Transducin/WD40 repeat-like superfamily protein	Wu et al., 2012
	Sobic.001G121600	Tb1	Teosinte branched1	1	TCP family transcription factor, negative regulator for lateral branching; affects apical dominance, many tillers	Kebrom et al., 2006
	Sobic.003G403000	SbMATE/AltSB	Aluminum Tolerance	3	Aluminum-induced citrate transporter, (Aluminum tolerance)	Magalhaes et al., 2007
