# Supplementary material for: Genomic signatures of adaptation to Sahelian and Soudanian climates in sorghum landraces of Senegal
Source: Ecol Evol. 2019 Apr 23;9(10):6038–51. doi: 10.1002/ece3.5187 (PMC6540697; doi:10.1002/ece3.5187)
Supplement: Supplementary file 3 [file ECE3-9-6038-s003.xlsx]

## Sheet: CLR outliers in durra
Supporting_Information_Data S3. List of candidate genomic regions under selection in the Senegalese sorghum landraces based on composite likelihood ration (CLR). Adjacents genomic regions were merged to keep only flanking regions and/or the region with the highest CRL outlier.
CLR outliers in durra genome
CLR_Window_Position (bp)	CLR_Outliers	Chromosome	Locus_Name	Locus_Start	Locus_End	Locus_ID	Locus_Function
1.64877e+07	17.1159	1
5.84866e+07	18.7092	1	HAM3	58833880	58837256	Sb01g029650	GRAS family transcription factor (Shoot determinacy)
5.91337e+07	37.7535	1	HAM3	58833880	58837256	Sb01g029650
6.76597e+07	17.3874	1	PhyB/Ma3	68034103	68043358	Sobic.001G394400	Phytochrome B (red-light photoreceptor)
6.76759e+07	23.7812	1	PhyB/Ma3	68034103	68043358	Sobic.001G394400
6.77406e+07	42.2166	1	PhyB/Ma3	68034103	68043358	Sobic.001G394400
5.7878e+07	17.2822	2	Stg3a	57146102	61786369		Stay-green QTL (post-flowering drought tolerance)
5.91831e+07	28.9034	2	Stg3a	57146102	61786369
6.55999e+07	31.1701	2	Stg3b	62714219	64672324		Stay-green QTL (post-flowering drought tolerance)
6.56155e+07	22.7994	2	Stg3b	62714219	64672324
4.663e+06	21.9325	3	Sb-ra2	4788870	4791162	Sobic.003G052900	Lateral organ boundaries (LOB) domain family protein
4.663e+06	21.9325	3	vt2	4756775	4761141	Sobic.003G052700	TRP-depenedent auxin synthesis (inflorescence development)
4.663e+06	21.9325	3	GI	3821973	3830666	Sobic.003G040900	GIGANTEA protein (photoperiodic control of flowering)
1.91665e+07	22.9437	3
3.83408e+07	20.4088	3
5.99994e+07	21.1009	3
5.43075e+07	22.8083	4	CRY1	54039469	54043609	Sobic.004G188400	FAD binding domain of DNA photolyase domain containing protein (Blue light-dependent inhibition of coleoptile and leaf elongation)
5.52687e+07	37.6959	4
8.58074e+06	18.0989	5
5.91329e+07	19.095	5
6.8157e+07	22.3176	5
6.82001e+07	19.0874	5
5.3381e+07	37.8778	6
5.33932e+07	23.1486	6
5.343e+07	18.4253	6
5.49246e+07	18.0321	6	zfl1	55289735	55293320	Sobic.006G201600	Similar to FLORICAULA/LEAFY-like protein
5.95188e+07	18.8486	6
5.9531e+07	32.3786	6
5.95555e+07	17.8847	6
6.09154e+07	22.0822	6
2.70548e+06	19.8852	7
2.71858e+06	20.4637	7
1.41398e+07	23.891	7
5.79777e+07	22.2175	7
5.79908e+07	25.8622	7
6.21166e+07	20.8949	7
6.21297e+07	50.0821	7
6.21428e+07	29.3813	7
13745	48.4107	8
126550	34.5976	8
139084	30.8469	8
151618	23.6278	8
5.56626e+06	20.8423	8
4.92751e+07	17.1905	9
5.02494e+07	16.9639	9
430287	18.5404	10
5.42821e+07	23.8795	10

## Sheet: CLR outliers in guinea
Supporting_Information_Data S3. List of candidate genomic regions under selection in the Senegalese sorghum landraces based on composite likelihood ration (CLR). Adjacents genomic regions were merged to keep only flanking regions and/or the region with the highest CRL outlier.
CLR outliers in guinea genome
CLR_Window_Position (bp)	CLR_Outliers	Chromosome	Locus_Name	Locus_Start	Locus_End	Locus_ID	Locus_Function
3.41556e+06	16.4529	1	IDS1	2736885	2740680	Sobic.001G036800	AP2 domain–similar to Indeterminate spikelet 1
7.81606e+06	18.9535	1	PhyA	8708287	8721152	Sobic.001G111500	Phytochrome A
6.21267e+07	11.051	1	DFL2	61899347	61901912	Sb01g032020	Indole-3-acetic acid-amido synthetase, homolog of Dwarf in light 2 (cell elongation)
6.21267e+07	11.051	1	Dwarf 8	62864836	62867833	Sb01g032800	GRAS family transcription factor, Nodulation-signaling pathway 1 protein
7.21573e+07	10.6611	1
8.59446e+06	10.4089	2	Tan2	7975937	7985221	Sobic.002G076600	Transducin/WD40 repeat-like superfamily protein
1.03191e+07	11.1303	2
2.07138e+07	17.4027	2
7.41011e+07	16.7131	2	Sb-ra3	73798565	73802581	Sobic.002G381600	Haloacid dehalogenase-like hydrolase (HAD) superfamily protein
1.18181e+07	13.877	3
1.34097e+07	11.3224	3
2.88504e+07	17.1783	3
3.83408e+07	13.0637	3
5.90027e+07	11.8118	3
6.01779e+07	13.1194	3
6.65297e+07	10.4705	3	Stg1	65336670	68096305		Stay-green QTL (post-flowering drought tolerance)
5.07645e+07	14.3206	4	SbCN2	51451057	51452704	Sobic.004G165100	Phosphatidylethanolamine-binding protein
5.74385e+07	19.398	4	TOC1/Hd1	56625893	56628817	Sobic.004G216700	Two-component response regulator-like PRR1 (Control of flowering time )
835545	13.7394	5
477563	15.2609	6	GHD7/Ma6	697459	700101	Sobic.006G004400	CCT motif family protein (increases photoperiod and delays flowering)
979987	12.4231	6	GHD7/Ma6	697459	700101
6.02905e+07	10.8886	6
5.41139e+07	14.1066	7
203429	21.1052	9
215311	10.5943	9
4.40471e+07	10.8598	9
4.40946e+07	18.4664	9
5.84707e+07	10.8329	10
