# Supplementary material for: Genomic signatures of adaptation to Sahelian and Soudanian climates in sorghum landraces of Senegal
Source: Ecol Evol. 2019 Apr 23;9(10):6038–51. doi: 10.1002/ece3.5187 (PMC6540697; doi:10.1002/ece3.5187)
Supplement: Supplementary file 4 [file ECE3-9-6038-s004.xlsx]

## Sheet: Photoperiod sensitivity
Supporting Information Data S4. List of some of the top putative associated SNPs from genome-wide association studies and genotype-environment associations. Associated SNPs with the smallest p-value, in a genomic region, are represented. "Yes" means if the SNP QTL was found in the whole Senegalese sorghum collection (SSG) and "No" if not. The same yes/no applies to SNP QTLs found or not in the SS…
List of putative associated SNPs with photoperiod sensitivity using the mixed-linear model (MLM)
QTL	Chromosome	Position	P-value	MAF	Gene Name	Position to Gene (kb)	SSG collection	SSG without durra	Gene Function
S1_7230118	1	7230118	4.14e-11	0.0801282	PhyC (Ma5)	476	yes	no	Phytochrome C
S6_55913104	6	55913104	6.19e-11	0.16787	zfl2	30	no	yes	Floricaula/leafy-like_transcription factor F
S6_56190831	6	56190831	6.85e-11	0.323105	zfl2	27	no	yes
S10_3937525	10	3937525	4.06e-11	0.303249	SbCN15 (Hd3a)	435	no	yes	Phosphatidylethanolamine-binding protein, homologous to Flowering Locus T
S6_55913104	6	55913104	6.19e-11	0.16787	zfl1	619	no	yes	Similar to FLORICAULA/LEAFY-like protein
S10_3707292	10	3707292	2.56e-10	0.0448718	SbCN15	205	yes	no
S1_6948434	1	6948434	6.99e-10	0.0416667	PhyC (Ma5)	195	yes	no
S1_6948434	1	6948434	6.99e-10	0.0416667	MADS14	240	yes	no	MADS-box family gene with MIKCc type-box
S10_3937574	10	3937574	1.99e-10	0.301444	SbCN15	435	no	yes
S6_55045316	6	55045316	2.9e-10	0.346154	zfl1	244	yes	no
S6_102117	6	102117	4.56e-09	0.0432692	GHD7 (Ma6)	595	yes	no	CCT motif family protein (increases photoperiod and delays flowering)
S6_56155870	6	56155870	1.06e-09	0.33935	zfl2	62	no	yes
S3_62392244	3	62392244	9.24e-09	0.350181	SbCN12	355	no	yes	PHOSPHATIDYLETHANOLAMINE-BINDING PROTEIN, homologous to Flowering Locus T gene
S3_3411720	3	3411720	2.07e-09	0.0689103	GI	410	yes	no	GIGANTEA protein (photoperiodic control of flowering)
S6_56155717	6	56155717	1.47e-08	0.323105	zfl2	62	no	yes
S6_56197372	6	56197372	4.33e-08	0.341155	zfl2	20	no	yes
S6_56197350	6	56197350	5.43e-08	0.33935	zfl2	20	no	yes
S10_3703202	10	3703202	1.81e-08	0.0464744	SbCN15	200	yes	no
S10_3724752	10	3724752	2.13e-08	0.0400641	SbCN15	22	yes	no
S1_24693178	1	24693178	9.4e-08	0.0523466	Ehd2	420	no	yes	C2H2 zinc finger protein (control of flowering)
S1_68826325	1	68826325	6.55e-08	0.0544872	PhyB (Ma3)	782	yes	no	Phytochrome B (red-light photoreceptor)
S2_1018762	2	1018762	1.1e-08	0.0400641	HD6	29	yes	no	Casein kinase II subunit alpha-2
S3_63324258	3	63324258	4.75e-08	0.0689103	SbCN12	574	yes	no
S6_55650635	6	55650635	2.6e-08	0.0673077	zfl2	567	yes	no
S1_5986745	1	5986745	1.35e-07	0.33213	PhyC (Ma5)	761	no	yes
S1_5986745	1	5986745	1.35e-07	0.33213	MADS14	761	no	yes
S6_56197330	6	56197330	1.46e-07	0.330325	zfl2	20	no	yes
S3_62584494	3	62584494	2.46e-07	0.391697	SbCN12	163	no	yes
S10_3701503	10	3701503	1.87e-07	0.363782	SbCN15	199	yes	no
S10_3701505	10	3701505	1.87e-07	0.363782	SbCN15	199	yes	no
S10_3701502	10	3701502	1.87e-07	0.363782	SbCN15	199	yes	no
S6_55100492	6	55100492	2.37e-07	0.355769	zfl1	189	yes	no
S2_1048170	2	1048170	2.78e-07	0.0496795	HD6	59	yes	no
S2_1051119	2	1051119	2.78e-07	0.0496795	HD6	62	yes	no
S2_1051203	2	1051203	2.78e-07	0.0496795	HD6	62	yes	no
S2_1048136	2	1048136	2.78e-07	0.0496795	HD6	59	yes	no
S2_1049820	2	1049820	2.78e-07	0.0496795	HD6	61	yes	no
S10_3698773	10	3698773	2.85e-07	0.360577	SbCN15	196	yes	no
S1_47276559	1	47276559	3.33e-11	0.299639
S1_47288131	1	47288131	4.32e-11	0.303249
S1_47588902	1	47588902	8.96e-12	0.296029
S1_50192676	1	50192676	2.07e-07	0.256318
S1_52803029	1	52803029	1.65e-08	0.124549
S1_52813176	1	52813176	2.54e-08	0.129964
S1_69327374	1	69327374	8.77e-08	0.333935
S1_69327480	1	69327480	2.65e-09	0.323105
S1_72601450	1	72601450	8.73e-09	0.33213
S1_73477215	1	73477215	1.39e-07	0.333935
S1_74510247	1	74510247	1.38e-08	0.373646
S1_75761809	1	75761809	4.31e-09	0.31769
S1_77662010	1	77662010	9.91e-10	0.18231
S1_77666348	1	77666348	9.91e-10	0.18231
S10_55850176	10	55850176	1.59e-07	0.0649819
S10_57316003	10	57316003	2.69e-07	0.355596
S10_57316030	10	57316030	2.69e-07	0.355596
S10_58024730	10	58024730	2.74e-08	0.32491
S10_58033367	10	58033367	3.4e-07	0.33935
S10_753065	10	753065	1.32e-07	0.276173
S10_967121	10	967121	9.97e-08	0.305054
S10_979222	10	979222	2.12e-08	0.323105
S10_980971	10	980971	6.5e-10	0.32491
S10_981717	10	981717	1e-09	0.319495
S3_1790741	3	1790741	2.14e-08	0.33574
S3_55268155	3	55268155	1.25e-07	0.33574
S3_55268835	3	55268835	1.37e-07	0.337545
S3_58403738	3	58403738	2.31e-12	0.0541516
S3_58493275	3	58493275	6.47e-08	0.0758123
S3_59217342	3	59217342	6.07e-09	0.341155
S3_59492421	3	59492421	2.95e-08	0.34657
S3_821878	3	821878	5.2e-08	0.299639
S3_847589	3	847589	5.86e-09	0.337545
S4_2667859	4	2667859	1.2e-24	0.319495
S4_2673056	4	2673056	1.63e-22	0.31769
S4_2673171	4	2673171	1.63e-22	0.31769
S4_2673306	4	2673306	2.69e-09	0.297834
S4_2673345	4	2673345	1.63e-22	0.31769
S4_2673368	4	2673368	1.63e-22	0.31769
S4_2673391	4	2673391	1.63e-22	0.31769
S4_2674264	4	2674264	1.67e-18	0.315884
S4_2674286	4	2674286	4.25e-18	0.33213
S4_2674295	4	2674295	7.6e-19	0.330325
S4_2755926	4	2755926	2.88e-09	0.288809
S4_2778360	4	2778360	3.44e-09	0.301444
S4_2778754	4	2778754	5.12e-09	0.294224
S4_3303726	4	3303726	1.54e-09	0.323105
S4_3303813	4	3303813	4.36e-08	0.326715
S4_60272696	4	60272696	2.23e-07	0.279783
S4_61061294	4	61061294	9.03e-08	0.34296
S4_67921143	4	67921143	3.12e-07	0.0577617
S4_8279052	4	8279052	1.91e-08	0.0685921
S4_8309317	4	8309317	9.11e-09	0.267148
S4_8309354	4	8309354	5.21e-09	0.259928
S5_61929616	5	61929616	8.25e-08	0.0848375
S5_62877841	5	62877841	8.87e-10	0.337545
S6_47963761	6	47963761	7.38e-08	0.268953
S6_4903973	6	4903973	8.52e-09	0.315884
S6_4904017	6	4904017	4.51e-09	0.315884
S6_5028998	6	5028998	1.47e-08	0.314079
S6_5217910	6	5217910	8.94e-08	0.32491
S6_5217915	6	5217915	8.94e-08	0.32491
S6_5328943	6	5328943	5.44e-08	0.315884
S6_5632145	6	5632145	1.76e-07	0.283394
S6_5632189	6	5632189	1.76e-07	0.283394
S6_5633610	6	5633610	9.78e-08	0.294224
S6_60665698	6	60665698	1.24e-07	0.0487365
S7_3141345	7	3141345	7.85e-09	0.283394
S7_3141482	7	3141482	2.82e-09	0.279783
S7_3213596	7	3213596	3.19e-08	0.281588
S7_36813487	7	36813487	7.92e-09	0.31769
S7_61642260	7	61642260	9.45e-11	0.326715
S7_61642281	7	61642281	9.45e-11	0.326715
S7_61642507	7	61642507	7.73e-11	0.319495
S8_57339457	8	57339457	1.38e-07	0.31769
S8_6000549	8	6000549	3.64e-08	0.323105
S8_6000791	8	6000791	1.94e-07	0.32852
S9_52241401	9	52241401	7.15e-09	0.34296
S9_56108637	9	56108637	3.85e-08	0.33574

## Sheet: Panicle compactness
Supporting Information Data S4: List of putative associated SNPs with panicle compactness using the mixed-linear model (MLM). "Yes" means if the SNP QTL was found in the whole Senegalese sorghum collection (SSG) and "No" if not. The same yes/no applies to SNP QTLs found or not in the SSG without the durra accessions.
QTL	Chromosome	Position	P-value	MAF	Locus Name	Position to locus (kb)	SSG collection	SSG without durra	Gene_Function
S3_1005179	3	1005179	5.52e-12	0.0885167	TCP24	667	yes	no	PROLIFERATING CELL FACTOR PCF4, homolog of Teosinte branched1
S1_55238984	1	55238984	3.33e-12	0.0423729	CRCK3 (THE1)	503	no	yes	Calmodulin-binding receptor-like cytoplasmic kinase 3, Nodulation receptor kinase-like
S1_55305415	1	55305415	1.21e-10	0.0645933	SP1	1	yes	no	Peptide transporter PTR2, similar to POT family protein
S1_55305415	1	55305415	1.21e-10	0.0645933	CRCK3 (THE1)	570	yes	no
S3_4571125	3	4571125	6.55e-08	0.180791	Sb-ra2	217	no	yes	Similar to ramosa2
S3_4571125	3	4571125	6.55e-08	0.180791	vt2	217	no	yes	TRP-depenedent auxin synthesis (inflorescence development)
S3_4571149	3	4571149	6.55e-08	0.180791	Sb-ra2	217	no	yes
S3_4571149	3	4571149	6.55e-08	0.180791	vt2	185	no	yes
S1_61856969	1	61856969	9.19e-08	0.132768	DFL2 (GH3.2)	42	no	yes	Indole-3-acetic acid-amido synthetase, homolog of Dwarf in light 2 (cell elongation)
S1_54232549	1	54232549	6.77e-08	0.149718	CRCK3 (THE1)	491	no	yes
S3_1008646	3	1008646	2.75e-08	0.220096	TCP24	663	yes	yes
S1_55302939	1	55302939	1.28e-07	0.144068	SP1	within	yes	yes
S7_5578853	7	5578853	1.72e-07	0.0423729	rel2	287	no	yes	WD40 repeat-containing protein (mutants dramatically increase the formation of long branches in ears of both ra1 and ra2 mutants)
S1_19923729	1	19923729	2.2e-07	0.0310734
S1_31148486	1	31148486	3.31e-07	0.146893
S1_56777034	1	56777034	1.47e-08	0.039548
S1_56778127	1	56778127	1.47e-08	0.039548
S1_65020125	1	65020125	1.42e-07	0.0112994
S1_72052785	1	72052785	8.11e-09	0.144068
S1_72095796	1	72095796	5.75e-10	0.146893
S10_24113877	10	24113877	5.55e-08	0.155367
S10_36137777	10	36137777	2.84e-07	0.0225989
S10_48602457	10	48602457	3.16e-09	0.0310734
S10_49066786	10	49066786	2.61e-07	0.163842
S10_5394057	10	5394057	2.19e-07	0.152542
S2_1704794	2	1704794	2.31e-10	0.0367232
S2_55189631	2	55189631	1.7e-08	0.039548
S2_59718250	2	59718250	1.89e-08	0.0451977
S3_12981651	3	12981651	6.46e-09	0.0480226
S3_12981784	3	12981784	3.4e-08	0.0564972
S3_59702318	3	59702318	6.23e-10	0.149718
S3_59702353	3	59702353	6.23e-10	0.149718
S3_59723387	3	59723387	1.31e-08	0.141243
S3_71811193	3	71811193	8.58e-10	0.0564972
S3_71811207	3	71811207	8.58e-10	0.0564972
S3_7689992	3	7689992	1.26e-08	0.0819209
S4_51727346	4	51727346	2.55e-08	0.039548
S4_51728549	4	51728549	2.55e-08	0.039548
S4_51728571	4	51728571	2.55e-08	0.039548
S4_58079611	4	58079611	6.52e-09	0.039548
S4_58083145	4	58083145	6.52e-09	0.039548
S4_65090508	4	65090508	2.3e-07	0.121469
S4_65090517	4	65090517	2.3e-07	0.121469
S4_65165896	4	65165896	7.36e-09	0.0480226
S4_7235459	4	7235459	6.39e-08	0.19209
S5_10242242	5	10242242	4.7e-08	0.0649718
S5_45062976	5	45062976	5.12e-08	0.039548
S5_8160893	5	8160893	3.02e-07	0.0621469
S6_23415748	6	23415748	9.67e-12	0.0706215
S6_23415750	6	23415750	8.74e-12	0.0734463
S6_35904840	6	35904840	1.71e-07	0.138418
S6_36000915	6	36000915	1.82e-07	0.138418
S6_46042462	6	46042462	1.14e-08	0.0564972
S6_46042480	6	46042480	1.14e-08	0.0564972
S6_46042486	6	46042486	1.14e-08	0.0564972
S6_47039921	6	47039921	1.84e-07	0.0480226
S6_52016778	6	52016778	1.37e-09	0.0367232
S6_52039743	6	52039743	1e-09	0.169492
S6_59749862	6	59749862	1.97e-07	0.135593
S6_59749893	6	59749893	2.82e-07	0.138418
S6_59882842	6	59882842	5.47e-08	0.146893
S7_10503099	7	10503099	1.03e-07	0.0423729
S7_10503230	7	10503230	1.03e-07	0.0423729
S7_15900278	7	15900278	2.37e-07	0.146893
S7_16338185	7	16338185	1.64e-09	0.169492
S7_17079939	7	17079939	1.81e-07	0.149718
S7_17216515	7	17216515	6.27e-09	0.149718
S7_17302457	7	17302457	5.79e-09	0.146893
S7_17338122	7	17338122	7e-10	0.146893
S7_17448672	7	17448672	7e-10	0.146893
S7_17479036	7	17479036	7e-10	0.146893
S7_2694226	7	2694226	1.37e-07	0.0423729
S7_2694231	7	2694231	1.37e-07	0.0423729
S7_2696311	7	2696311	1.72e-08	0.039548
S7_2696708	7	2696708	1.72e-08	0.039548
S7_2713711	7	2713711	1.72e-08	0.039548
S7_63520135	7	63520135	4.11e-08	0.177966
S7_8742420	7	8742420	3.03e-08	0.0169492
S8_12889348	8	12889348	2.92e-07	0.141243
S8_12889362	8	12889362	2.92e-07	0.141243
S8_14252514	8	14252514	8.08e-09	0.144068
S8_33580876	8	33580876	2.33e-07	0.0338983
S8_39843259	8	39843259	1.49e-09	0.0367232
S8_45411934	8	45411934	3.51e-07	0.0367232
S8_56232142	8	56232142	4.44e-09	0.135593
S9_11675301	9	11675301	5.39e-10	0.149718
S9_26375770	9	26375770	9.69e-08	0.019774
S9_26375814	9	26375814	9.35e-08	0.0282486
S9_370432	9	370432	1.86e-09	0.0367232
S9_37100421	9	37100421	4.76e-08	0.0254237
S9_57152709	9	57152709	2.18e-08	0.0677966
S9_5871211	9	5871211	3.66e-07	0.135593

## Sheet: Environment associations
Supporting Information Data S4: List of the top putative associated SNPs from genome-environment associations using the mixed-linear model (MLM) or generalized-linear model (GLM). In the QTL column, the digit following "S" indicates the chromosome number. The Stay-green (Stg) loci are well characterized drought tolerance QTLs in sorghum.
QTL	Chromosome	Position	P-value	MAF	Locus Name	Position to locus (kb)	GWAS modal
Temperature annual range
S1_8730313	1	8730313	0.000172065	0.208197	PhyA	9	GLM	Phytochrome A
S1_6731325	1	6731325	0.000387586	0.344262	MADS14	23	GLM	MADS-box family gene with MIKCc type-box
S1_6731325	1	6731325	0.000387586	0.344262	PhyC	16	GLM	Phytochrome C
S2_61405281	2	61405281	0.00055551	0.0606557	Stg3a	within	GLM	Stay-Green 3a QTL (post-flowering drought tolerance)
S7_4675417	7	4675417	0.000659023	0.229508	LHY	70	GLM	MYB-related transcription factor (photoperiodic control of flowering)
S2_850016	2	850016	0.000908671	0.488525	HD6	132	GLM	Casein kinase II subunit alpha-2
Precipitation of wettest quarter
S2_59249267	2	59249267	6.3e-06	0.0918033	Stg3a	within	GLM
S9_56933730	9	56933730	0.000288482	0.352459	Dw1	104	GLM	Dwarfism
S3_57321183	3	57321183	0.000340384	0.283607	SbPIN2 (Stg2)	116	GLM	Auxin efflux carrier protein, Auxin transport (drought tolerance)
S4_54034162	4	54034162	0.000404863	0.17541	CRY1	5	GLM	FAD binding domain of DNA photolyase domain containing protein (Blue light-dependent inhibition of coleoptile and leaf elongation)
S10_3512486	10	3512486	0.000918762	0.052459	SbCN15	10	GLM
Precipitation of wettest month
S2_59249267	2	59249267	7.38e-06	0.0918033	Stg3a	within	GLM
S4_54034162	4	54034162	0.000267823	0.17541	CRY1	5	GLM
S3_57321183	3	57321183	0.000319222	0.283607	SbPIN2	116	GLM
S2_59159285	2	59159285	0.000869089	0.439344	Stg3a	within	GLM
Precipitation of warmest quarter
S3_4760509	3	4760509	0.00012563	0.0754098	Sb-ra2	28	GLM	Similar to ramosa2
S3_4760509	3	4760509	0.00012563	0.0754098	vt2	within	GLM	TRP-depenedent auxin synthesis (inflorescence development)
S1_2923879	1	2923879	0.00022109	0.296721	IDS1	183	GLM	AP2 domain
S2_57216741	2	57216741	0.000260199	0.0868852	Stg3a	within	GLM
S2_57235040	2	57235040	0.000283623	0.0868852	Stg3a	within	GLM
S3_4796612	3	4796612	0.000290171	0.0770492	Sb-ra2	5	GLM
S2_57235047	2	57235047	0.000434924	0.0885246	Stg3a	within	GLM
S1_2914199	1	2914199	0.000451408	0.3	IDS1	173	GLM
S2_57258219	2	57258219	0.00076675	0.0983607	Stg3a	within	GLM
S2_57258234	2	57258234	0.00076675	0.0983607	Stg3a	within	GLM
Precipitation seasonality
S6_42846271	6	42846271	1.59e-05	0.0606557	SbCN4	68	GLM	PHOSPHATIDYLETHANOLAMINE-BINDING PROTEIN, CENTRORADIALIS 4
S6_51309687	6	51309687	1.79e-05	0.0868852	abph1	54	GLM	A-type response regulator, cytokinin signaling
S6_40450290	6	40450290	7.67e-05	0.057377	SbPRR37 (Ma1)	133	GLM	Pseudo-response regulator 7 (reprressor of flowering time)
S2_59949665	2	59949665	0.000125684	0.0836066	Stg3a	within	GLM
S1_298182	1	298182	0.000147265	0.390164	LUH	136	GLM	LEUNIG homolog, Plant thionin family protein precursor
S2_58868320	2	58868320	0.000452236	0.0754098	Stg3a	within	GLM
S6_40434431	6	40434431	0.000465395	0.0622951	SbPRR37	117	GLM
S6_40434484	6	40434484	0.000465395	0.0622951	SbPRR37	117	GLM
S6_40434590	6	40434590	0.000465395	0.0622951	SbPRR37	117	GLM
S1_298248	1	298248	0.000468177	0.390164	LUH	136	GLM
S2_59972371	2	59972371	0.00052807	0.0803279	Stg3a	within	GLM
S2_59972370	2	59972370	0.00052807	0.0803279	Stg3a	within	GLM
S2_59972395	2	59972395	0.00052807	0.0803279	Stg3a	within	GLM
S2_59982809	2	59982809	0.000546245	0.057377	Stg3a	within	GLM
S6_51275962	6	51275962	0.000594195	0.103279	abph1	20	GLM
S7_59682649	7	59682649	0.000608354	0.057377	Dw3	139	GLM	ATP-binding cassette type B1 (ABCB1) auxin efflux transporter, multidrug resistance protein
S7_59683060	7	59683060	0.000611766	0.0590164	Dw3	139	GLM
S2_59978476	2	59978476	0.000620283	0.0836066	Stg3a	within	GLM
S5_3514159	5	3514159	0.000675784	0.0721311	SbTFL1	9	GLM	Phosphatidylethanolamine-binding protein
S2_59982811	2	59982811	0.000771536	0.0836066	Stg3a	within	GLM
S7_59682592	7	59682592	0.000872377	0.0557377	Dw3	139	GLM
S1_298325	1	298325	0.000935181	0.396721	LUH	136	GLM
Precipitation of driest quarter							GLM
S3_67831630	3	67831630	7.05e-07	0.0606557	Stg1	within	GLM
S2_61137862	2	61137862	8e-07	0.0737705	Stg3a	within	GLM
S2_61137886	2	61137886	8e-07	0.0737705	Stg3a	within	GLM
S2_63568894	2	63568894	1.21e-06	0.0491803	Stg3b	within	GLM
S5_11513622	5	11513622	1.17e-06	0.0704918	Stg4	within	GLM	Stay-Green 4 QTL (post-flowering drought tolerance)
S1_298182	1	298182	2.34e-06	0.390164	LUH	136	GLM
S1_298325	1	298325	3.55e-06	0.396721	LUH	136	GLM
S1_287293	1	287293	5.76e-06	0.396721	LUH	125	GLM
Mean temperature of wettest quater
S2_64636822	2	64636822	0.00028908	0.237705	Stg3b	within	GLM
S5_12688290	5	12688290	0.000824139	0.052459	Stg4	within	GLM
S2_60566724	2	60566724	0.000862979	0.380328	Stg3a	within	GLM
Mean temperature of warmest quater
S6_51309462	6	51309462	0.000226565	0.0901639	abph1	54	GLM
S2_60810007	2	60810007	0.000227319	0.342623	Stg3a	within	GLM
S6_51309687	6	51309687	0.000282375	0.0868852	abph1	54	GLM
S2_64636822	2	64636822	0.000363727	0.237705	Stg3b	within	GLM
S2_60810427	2	60810427	0.000608693	0.339344	Stg3a	within	GLM
S5_12688290	5	12688290	0.000809454	0.052459	Stg4	within	GLM
Mean diurnal range
S1_6731325	1	6731325	0.000545923	0.344262	PhyC	16	GLM
S3_57515827	3	57515827	0.000603299	0.119672	SbPIN2	73	GLM
S7_4675456	7	4675456	0.000714446	0.22623	LHY	70	GLM
S2_59751817	2	59751817	0.000726737	0.339344	Stg3a	within	GLM
S3_65444593	3	65444593	0.000743596	0.247541	SbPIN4	133	GLM	Auxin efflux carrier component 5 (drought tolerance)
S3_65444639	3	65444639	0.000743596	0.247541	SbPIN4	133	GLM
S3_5793733	3	5793733	0.000926506	0.237705	CLAVATA 1	54	GLM	Leucine-rich repeat protein kinase family protein
S3_5792393	3	5792393	0.000935328	0.22459	CLAVATA 1	53	GLM
Isothermality
S3_5630843	3	5630843	4.68e-05	0.168852	CLAVATA 1	103	GLM
S3_5626064	3	5626064	7.18e-05	0.0786885	CLAVATA 1	108	GLM
S3_5625999	3	5625999	0.000156966	0.0688525	CLAVATA 1	108	GLM
S3_71220307	3	71220307	0.000159607	0.332787	SbMATE (AltSB)	112	GLM	Aluminum-induced citrate transporter, (Aluminum tolerance)
S3_5626067	3	5626067	0.00016212	0.157377	CLAVATA 1	108	GLM
S3_5627407	3	5627407	0.000300467	0.159016	CLAVATA 1	108	GLM
S5_11364643	5	11364643	0.000591317	0.0967213	Stg4	1.7	GLM
S6_51309462	6	51309462	0.000702678	0.0901639	abph1	54	GLM
S5_16104200	5	16104200	0.000728784	0.0491803	Stg4	19	GLM
S5_11195296	5	11195296	0.000742082	0.470492	Stg4	171	GLM
S3_4760509	3	4760509	0.00088174	0.0754098	vt2	within	GLM
Annual mean temperature
S2_64636822	2	64636822	0.00025618	0.237705	Stg3b	within	GLM
S5_12688290	5	12688290	0.000558693	0.052459	Stg4	within	GLM
Annual Precipitation							GLM
S2_59249267	2	59249267	9.36e-05	0.0918033	Stg3a	within	GLM
S9_56933730	9	56933730	0.000368294	0.352459	Dw1	104	GLM
S3_57321183	3	57321183	0.00060875	0.283607	SbPIN2	116	GLM
Latitude
S2_61420402	2	61420402	5.63e-05	0.414085	Stg3a	15	GLM
S4_62264748	4	62264748	0.000109504	0.114085	Tan1	50	GLM	Transducin/WD40 repeat-like superfamily protein
S2_59949665	2	59949665	0.000260125	0.071831	Stg3a	within	GLM
S4_51265102	4	51265102	0.000440935	0.211268	SbCN2	185	GLM	CENTRORADIALIS 2, Phosphatidylethanolamine-binding protein
S4_51254366	4	51254366	0.000794388	0.202817	SbCN2	196	GLM
S1_8612082	1	8612082	0.000798827	0.0478873	PhyA	96	GLM
S4_51265182	4	51265182	0.000823467	0.207042	SbCN2	185	GLM
S4_51255509	4	51255509	0.000915251	0.226761	SbCN2	194	GLM
S3_71160085	3	71160085	0.000916206	0.0591549	SbMATE (AltSB)	52	GLM
Longitude
S6_55439662	6	55439662	2.34e-07	0.14507	zfl1	146	MLM	Similar to FLORICAULA/LEAFY-like protein
S5_15938631	5	15938631	4.5e-07	0.0577465	Stg4	within	MLM
S6_55439394	6	55439394	5.91e-07	0.146479	zfl1	145	MLM
S6_55437277	6	55437277	6.75e-07	0.149296	zfl1	143	MLM
S2_59227358	2	59227358	7.65e-07	0.140845	Stg3a	within	MLM
S8_60626868	8	60626868	1.75e-06	0.0661972	bif2	153	MLM
S2_59341674	2	59341674	3.16e-06	0.0507042	Stg3a	within	MLM
S7_60007124	7	60007124	3.49e-06	0.071831	Dw3	177	MLM
S7_4880513	7	4880513	7.03e-06	0.0802817	LHY	122	MLM
S2_59341645	2	59341645	7.16e-06	0.056338	Stg3a	within	MLM
S3_1484405	3	1484405	1.27e-05	0.0802817	TCP24	188	MLM
S3_1484431	3	1484431	1.91e-05	0.0830986	TCP24	188	MLM
S1_62850342	1	62850342	2.22e-05	0.438028	Dwarf 8	14	MLM
S3_62868225	3	62868225	3.24e-05	0.342254	SbCN12	118	MLM
S1_8078530	1	8078530	3.77e-05	0.0830986	KN1	101	MLM
S4_56437060	4	56437060	4.1e-05	0.364789	Hd1 (TOC1)	188	MLM
S7_4883051	7	4883051	4.77e-05	0.084507	LHY	125	MLM
S2_58845475	2	58845475	6.81e-05	0.0887324	Stg3a	within	MLM
S5_3459650	5	3459650	8.77e-05	0.0619718	SbTFL1	63	MLM
S7_4883094	7	4883094	0.000114226	0.0816901	LHY	125	MLM
S6_56359925	6	56359925	0.000144145	0.0676056	zfl2	138	MLM
S6_40390183	6	40390183	0.00022559	0.395775	SbPRR37	73	MLM
S6_40390159	6	40390159	0.00022559	0.395775	SbPRR37	73	MLM
S10_2265716	10	2265716	0.000301295	0.0690141	baf1	59	MLM
S3_1486771	3	1486771	0.000502107	0.38169	TCP24	185	MLM
S2_62749613	2	62749613	0.00053731	0.0676056	Stg3b	within	MLM
S2_59202906	2	59202906	0.000586005	0.0676056	Stg3a	within	MLM
S7_59986140	7	59986140	0.000649762	0.302817	Dw3	156	MLM
S6_40396514	6	40396514	0.000685501	0.401408	SbPRR37 (Ma1)	79	MLM
S7_59630579	7	59630579	0.000900158	0.0859155	Dw3	191	MLM
S10_643347	10	643347	0.000962592	0.0690141	BDw4	22	MLM
